# Supplementary material for: Causal relationships between somatic movement, brain structures, and mental well-being: A multi-stage Mendelian randomization study
Source: Psychol Med. 2026 Apr 10;56:e102. doi: 10.1017/S0033291726104097 (PMC13079230; doi:10.1017/S0033291726104097)
Supplement: Guo et al. supplementary material 2 — Guo et al. supplementary material [file S0033291726104097sup002.xlsx]

## Sheet: Index
Table	Title
Supplementary Table 1	Detailed information of studies and datasets used in the present study.
Supplementary Table 2	Information of the 180 cortical regions.
Supplementary Table 3	MR results for the relationship between somatic movement and mental well-being.
Supplementary Table 4	Heterogeneity analyses for the significant results of MR analysis.
Supplementary Table 5	Information of SNPs for all MR results.
Supplementary Table 6	Statistical power of SNPs for significant MR results.
Supplementary Table 7	Pleiotropy analyses for the significant results of MR analysis.
Supplementary Table 8	MR results for the relationship between somatic movement and brain structures.
Supplementary Table 9	MR results for the relationship between brain structures and mental well-being.
Supplementary Table 10	MRMix analysis for the significant results of MR analysis.
Supplementary Table 11	Information of missing SNPs for significant MR results.
Supplementary Table 12	MVMR estimates and heterogeneity statistics for the 128 FDR-identified brain structures.
Supplementary Table 13	PRS-based MR results for the joint effects of brain structure sets on mental well-being.

## Sheet: Supplementary Table 1
Supplementary Table 1. Detailed information of studies and datasets used in the present study.
Phenotype	Abbreviation	Consortium or cohort study	Sample size	Ancestry	GWAS References	PubMed ID
Exposure (Somatic movement)
Leisure screen time	LST	Meta	526725	European	Wang, Zhe et al., 2022	36071102
Moderate-to-vigorous intensity physical activity during leisure time	MVPA	Meta	606820	European	Wang, Zhe et al., 2022	36071102
Sedentary behavior at work	SDW	Meta	372605	European	Wang, Zhe et al., 2022	36071102
Sedentary commuting behavior	SDC	Meta	159606	European	Wang, Zhe et al., 2022	36071102
Mediator (Brain structure)
Brain structure		UKB and ABCD	36663	European	Warrier, Varun et al., 2023	37592024
Outcome (Mental well-being)
Life satisfaction	LS	Meta	80852	European	Baselmans, Bart M L et al., 2019	30643256
Positive affect	PA	Meta	410603	European	Baselmans, Bart M L et al., 2019	30643256
Abbreviations: ABCD, Adolescent Brain Cognitive Development; GWAS, genome-wide association study; UKB, UK Biobank.

## Sheet: Supplementary Table 2
Supplementary Table 2. Information of the 180 cortical regions.
Number	Label	Region	Region Description	Cortical Division
1	Pheno_plinkmeta1	V1	Primary Visual Cortex	primary visual cortex
2	Pheno_plinkmeta2	MST	Medial Superior Temporal Area	middle temporal complex and neighboring visual areas
3	Pheno_plinkmeta3	V6	Sixth Visual Area	dorsal stream visual cortex
4	Pheno_plinkmeta4	V2	Second Visual Area	early visual cortex
5	Pheno_plinkmeta5	V3	Third Visual Area	early visual cortex
6	Pheno_plinkmeta6	V4	Fourth Visual Area	early visual cortex
7	Pheno_plinkmeta7	V8	Eighth Visual Area	ventral stream visual cortex
8	Pheno_plinkmeta8	4	Primary Motor Cortex	somatosensory and motor cortex
9	Pheno_plinkmeta9	3b	Primary Sensory Cortex	somatosensory and motor cortex
10	Pheno_plinkmeta10	FEF	Frontal Eye Fields	premotor cortex
11	Pheno_plinkmeta11	PEF	Premotor Eye Field	premotor cortex
12	Pheno_plinkmeta12	55b	Area 55b	premotor cortex
13	Pheno_plinkmeta13	V3A	Area V3A	dorsal stream visual cortex
14	Pheno_plinkmeta14	RSC	RetroSplenial Complex	posterior cingulate cortex
15	Pheno_plinkmeta15	POS2	Parieto-Occipital Sulcus Area 2	posterior cingulate cortex
16	Pheno_plinkmeta16	V7	Seventh Visual Area	dorsal stream visual cortex
17	Pheno_plinkmeta17	IPS1	IntraParietal Sulcus Area 1	dorsal stream visual cortex
18	Pheno_plinkmeta18	FFC	Fusiform Face Complex	ventral stream visual cortex
19	Pheno_plinkmeta19	V3B	Area V3B	dorsal stream visual cortex
20	Pheno_plinkmeta20	LO1	Area Lateral Occipital 1	middle temporal complex and neighboring visual areas
21	Pheno_plinkmeta21	LO2	Area Lateral Occipital 2	middle temporal complex and neighboring visual areas
22	Pheno_plinkmeta22	PIT	Posterior InferoTemporal complex	ventral stream visual cortex
23	Pheno_plinkmeta23	MT	Middle Temporal Area	middle temporal complex and neighboring visual areas
24	Pheno_plinkmeta24	A1	Primary Auditory Cortex	early auditory cortex
25	Pheno_plinkmeta25	PSL	PeriSylvian Language Area	temporo-parieto-occipital junction
26	Pheno_plinkmeta26	SFL	Superior Frontal Language Area	dorsolateral prefrontal cortex
27	Pheno_plinkmeta27	PCV	PreCuneus Visual Area	posterior cingulate cortex
28	Pheno_plinkmeta28	STV	Superior Temporal Visual Area	temporo-parieto-occipital junction
29	Pheno_plinkmeta29	7Pm	Medial Area 7P	superior parietal cortex
30	Pheno_plinkmeta30	7m	Area 7m	posterior cingulate cortex
31	Pheno_plinkmeta31	POS1	Parieto-Occipital Sulcus Area 1	posterior cingulate cortex
32	Pheno_plinkmeta32	23d	Area 23d	posterior cingulate cortex
33	Pheno_plinkmeta33	v23ab	Area ventral 23 a+b	posterior cingulate cortex
34	Pheno_plinkmeta34	d23ab	Area dorsal 23 a+b	posterior cingulate cortex
35	Pheno_plinkmeta35	31pv	Area 31p ventral	posterior cingulate cortex
36	Pheno_plinkmeta36	5m	Area 5m	paracentral lobular and mid cingulate cortex
37	Pheno_plinkmeta37	5mv	Area 5m ventral	paracentral lobular and mid cingulate cortex
38	Pheno_plinkmeta38	23c	Area 23c	paracentral lobular and mid cingulate cortex
39	Pheno_plinkmeta39	5L	Area 5L	paracentral lobular and mid cingulate cortex
40	Pheno_plinkmeta40	24dd	Dorsal Area 24d	paracentral lobular and mid cingulate cortex
41	Pheno_plinkmeta41	24dv	Ventral Area 24d	paracentral lobular and mid cingulate cortex
42	Pheno_plinkmeta42	7AL	Lateral Area 7A	superior parietal cortex
43	Pheno_plinkmeta43	SCEF	Supplementary and Cingulate Eye Field	paracentral lobular and mid cingulate cortex
44	Pheno_plinkmeta44	6ma	Area 6m anterior	paracentral lobular and mid cingulate cortex
45	Pheno_plinkmeta45	7Am	Medial Area 7A	superior parietal cortex
46	Pheno_plinkmeta46	7Pl	Lateral Area 7P	superior parietal cortex
47	Pheno_plinkmeta47	7PC	Area 7PC	superior parietal cortex
48	Pheno_plinkmeta48	LIPv	Area Lateral IntraParietal ventral	superior parietal cortex
49	Pheno_plinkmeta49	VIP	Ventral IntraParietal Complex	superior parietal cortex
50	Pheno_plinkmeta50	MIP	Medial IntraParietal Area	superior parietal cortex
51	Pheno_plinkmeta51	1	Area 1	somatosensory and motor cortex
52	Pheno_plinkmeta52	2	Area 2	somatosensory and motor cortex
53	Pheno_plinkmeta53	3a	Area 3a	somatosensory and motor cortex
54	Pheno_plinkmeta54	6d	Dorsal area 6	premotor cortex
55	Pheno_plinkmeta55	6mp	Area 6mp	paracentral lobular and mid cingulate cortex
56	Pheno_plinkmeta56	6v	Ventral Area 6	premotor cortex
57	Pheno_plinkmeta57	p24pr	Area Posterior 24 prime	anterior cingulate and medial prefrontal cortex
58	Pheno_plinkmeta58	33pr	Area 33 prime	anterior cingulate and medial prefrontal cortex
59	Pheno_plinkmeta59	a24pr	Anterior 24 prime	anterior cingulate and medial prefrontal cortex
60	Pheno_plinkmeta60	p32pr	Area p32 prime	anterior cingulate and medial prefrontal cortex
61	Pheno_plinkmeta61	a24	Area a24	anterior cingulate and medial prefrontal cortex
62	Pheno_plinkmeta62	d32	Area dorsal 32	anterior cingulate and medial prefrontal cortex
63	Pheno_plinkmeta63	8BM	Area 8BM	anterior cingulate and medial prefrontal cortex
64	Pheno_plinkmeta64	p32	Area p32	anterior cingulate and medial prefrontal cortex
65	Pheno_plinkmeta65	10r	Area 10r	anterior cingulate and medial prefrontal cortex
66	Pheno_plinkmeta66	47m	Area 47m	orbital and polar frontal cortex
67	Pheno_plinkmeta67	8Av	Area 8Av	dorsolateral prefrontal cortex
68	Pheno_plinkmeta68	8Ad	Area 8Ad	dorsolateral prefrontal cortex
69	Pheno_plinkmeta69	9m	Area 9 Middle	anterior cingulate and medial prefrontal cortex
70	Pheno_plinkmeta70	8BL	Area 8B Lateral	dorsolateral prefrontal cortex
71	Pheno_plinkmeta71	9p	Area 9 Posterior	dorsolateral prefrontal cortex
72	Pheno_plinkmeta72	10d	Area 10d	orbital and polar frontal cortex
73	Pheno_plinkmeta73	8C	Area 8C	dorsolateral prefrontal cortex
74	Pheno_plinkmeta74	44	Area 44	inferior frontal cortex
75	Pheno_plinkmeta75	45	Area 45	inferior frontal cortex
76	Pheno_plinkmeta76	47l	Area 47l (47 lateral)	inferior frontal cortex
77	Pheno_plinkmeta77	a47r	Area anterior 47r	inferior frontal cortex
78	Pheno_plinkmeta78	6r	Rostral Area 6	premotor cortex
79	Pheno_plinkmeta79	IFJa	Area IFJa	inferior frontal cortex
80	Pheno_plinkmeta80	IFJp	Area IFJp	inferior frontal cortex
81	Pheno_plinkmeta81	IFSp	Area IFSp	inferior frontal cortex
82	Pheno_plinkmeta82	IFSa	Area IFSa	inferior frontal cortex
83	Pheno_plinkmeta83	p9- 46v	Area posterior 9-46v	dorsolateral prefrontal cortex
84	Pheno_plinkmeta84	46	Area 46	dorsolateral prefrontal cortex
85	Pheno_plinkmeta85	a9- 46v	Area anterior 9-46v	dorsolateral prefrontal cortex
86	Pheno_plinkmeta86	9-46d	Area 9-46d	dorsolateral prefrontal cortex
87	Pheno_plinkmeta87	9a	Area 9 anterior	dorsolateral prefrontal cortex
88	Pheno_plinkmeta88	10v	Area 10v	anterior cingulate and medial prefrontal cortex
89	Pheno_plinkmeta89	a10p	Area anterior 10p	orbital and polar frontal cortex
90	Pheno_plinkmeta90	10pp	Polar 10p	orbital and polar frontal cortex
91	Pheno_plinkmeta91	11l	Area 11l	orbital and polar frontal cortex
92	Pheno_plinkmeta92	13l	Area 13l	orbital and polar frontal cortex
93	Pheno_plinkmeta93	OFC	Orbital Frontal Complex	orbital and polar frontal cortex
94	Pheno_plinkmeta94	47s	Area 47s	orbital and polar frontal cortex
95	Pheno_plinkmeta95	LIPd	Area Lateral IntraParietal dorsal	superior parietal cortex
96	Pheno_plinkmeta96	6a	Area 6 anterior	premotor cortex
97	Pheno_plinkmeta97	i6-8	Inferior 6-8 Transitional Area	dorsolateral prefrontal cortex
98	Pheno_plinkmeta98	s6-8	Superior 6-8 Transitional Area	dorsolateral prefrontal cortex
99	Pheno_plinkmeta99	43	Area 43	posterior opercular cortex
100	Pheno_plinkmeta100	OP4	Area OP4/PV	posterior opercular cortex
101	Pheno_plinkmeta101	OP1	Area OP1/SII	posterior opercular cortex
102	Pheno_plinkmeta102	OP2-3	Area OP2-3/VS	posterior opercular cortex
103	Pheno_plinkmeta103	52	Area 52	early auditory cortex
104	Pheno_plinkmeta104	RI	RetroInsular Cortex	early auditory cortex
105	Pheno_plinkmeta105	PFcm	Area PFcm	early auditory cortex
106	Pheno_plinkmeta106	PoI2	Posterior Insular Area 2	insular and frontal opercular cortex
107	Pheno_plinkmeta107	TA2	Area TA2	auditory association cortex
108	Pheno_plinkmeta108	FOP4	Frontal Opercular Area 4	insular and frontal opercular cortex
109	Pheno_plinkmeta109	MI	Middle Insular Area	insular and frontal opercular cortex
110	Pheno_plinkmeta110	Pir	Piriform Cortex	insular and frontal opercular cortex
111	Pheno_plinkmeta111	AVI	Anterior Ventral Insular Area	insular and frontal opercular cortex
112	Pheno_plinkmeta112	AAIC	Anterior Agranular Insula Complex	insular and frontal opercular cortex
113	Pheno_plinkmeta113	FOP1	Frontal Opercular Area 1	posterior opercular cortex
114	Pheno_plinkmeta114	FOP3	Frontal Opercular Area 3	insular and frontal opercular cortex
115	Pheno_plinkmeta115	FOP2	Frontal Opercular Area 2	insular and frontal opercular cortex
116	Pheno_plinkmeta116	PFt	Area PFt	inferior parietal cortex
117	Pheno_plinkmeta117	AIP	Anterior IntraParietal Area	superior parietal cortex
118	Pheno_plinkmeta118	EC	Entorhinal Cortex	medial temporal cortex
119	Pheno_plinkmeta119	PreS	PreSubiculum	medial temporal cortex
120	Pheno_plinkmeta120	H	Hippocampus	medial temporal cortex
121	Pheno_plinkmeta121	ProS	ProStriate Area	posterior cingulate cortex
122	Pheno_plinkmeta122	PeEc	Perirhinal Ectorhinal Cortex	medial temporal cortex
123	Pheno_plinkmeta123	STGa	Area STGa	auditory association cortex
124	Pheno_plinkmeta124	PBelt	ParaBelt Complex	early auditory cortex
125	Pheno_plinkmeta125	A5	Auditory 5 Complex	auditory association cortex
126	Pheno_plinkmeta126	PHA1	ParaHippocampal Area 1	medial temporal cortex
127	Pheno_plinkmeta127	PHA3	ParaHippocampal Area 3	medial temporal cortex
128	Pheno_plinkmeta128	STSda	Area STSd anterior	auditory association cortex
129	Pheno_plinkmeta129	STSdp	Area STSd posterior	auditory association cortex
130	Pheno_plinkmeta130	STSvp	Area STSv posterior	auditory association cortex
131	Pheno_plinkmeta131	TGd	Area TG dorsal	lateral temporal cortex
132	Pheno_plinkmeta132	TE1a	Area TE1 anterior	lateral temporal cortex
133	Pheno_plinkmeta133	TE1p	Area TE1 posterior	lateral temporal cortex
134	Pheno_plinkmeta134	TE2a	Area TE2 anterior	lateral temporal cortex
135	Pheno_plinkmeta135	TF	Area TF	medial temporal cortex
136	Pheno_plinkmeta136	TE2p	Area TE2 posterior	lateral temporal cortex
137	Pheno_plinkmeta137	PHT	Area PHT	lateral temporal cortex
138	Pheno_plinkmeta138	PH	Area PH	middle temporal complex and neighboring visual areas
139	Pheno_plinkmeta139	TPOJ1	Area TemporoParietoOcci pital Junction 1	temporo-parieto-occipital junction
140	Pheno_plinkmeta140	TPOJ2	Area TemporoParietoOcci pital Junction 2	temporo-parieto-occipital junction
141	Pheno_plinkmeta141	TPOJ3	Area TemporoParietoOcci pital Junction 3	temporo-parieto-occipital junction
142	Pheno_plinkmeta142	DVT	Dorsal Transitional Visual Area	posterior cingulate cortex
143	Pheno_plinkmeta143	PGp	Area PGp	inferior parietal cortex
144	Pheno_plinkmeta144	IP2	Area IntraParietal 2	inferior parietal cortex
145	Pheno_plinkmeta145	IP1	Area IntraParietal 1	inferior parietal cortex
146	Pheno_plinkmeta146	IP0	Area IntraParietal 0	inferior parietal cortex
147	Pheno_plinkmeta147	PFop	Area PF opercular	inferior parietal cortex
148	Pheno_plinkmeta148	PF	Area PF Complex	inferior parietal cortex
149	Pheno_plinkmeta149	PFm	Area PFm Complex	inferior parietal cortex
150	Pheno_plinkmeta150	PGi	Area PGi	inferior parietal cortex
151	Pheno_plinkmeta151	PGs	Area PGs	inferior parietal cortex
152	Pheno_plinkmeta152	V6A	Area V6A	dorsal stream visual cortex
153	Pheno_plinkmeta153	VMV1	VentroMedial Visual Area 1	ventral stream visual cortex
154	Pheno_plinkmeta154	VMV3	VentroMedial Visual Area 3	ventral stream visual cortex
155	Pheno_plinkmeta155	PHA2	ParaHippocampal Area 2	medial temporal cortex
156	Pheno_plinkmeta156	V4t	Area V4t	middle temporal complex and neighboring visual areas
157	Pheno_plinkmeta157	FST	Area FST	middle temporal complex and neighboring visual areas
158	Pheno_plinkmeta158	V3CD	Area V3CD	middle temporal complex and neighboring visual areas
159	Pheno_plinkmeta159	LO3	Area Lateral Occipital 3	middle temporal complex and neighboring visual areas
160	Pheno_plinkmeta160	VMV2	VentroMedial Visual Area 2	ventral stream visual cortex
161	Pheno_plinkmeta161	31pd	Area 31pd	posterior cingulate cortex
162	Pheno_plinkmeta162	31a	Area 31a	posterior cingulate cortex
163	Pheno_plinkmeta163	VVC	Ventral Visual Complex	ventral stream visual cortex
164	Pheno_plinkmeta164	25	Area 25	anterior cingulate and medial prefrontal cortex
165	Pheno_plinkmeta165	s32	Area s32	anterior cingulate and medial prefrontal cortex
166	Pheno_plinkmeta166	pOFC	posterior OFC Complex	anterior cingulate and medial prefrontal cortex
167	Pheno_plinkmeta167	PoI1	Area Posterior Insular 1	insular and frontal opercular cortex
168	Pheno_plinkmeta168	Ig	Insular Granular Complex	insular and frontal opercular cortex
169	Pheno_plinkmeta169	FOP5	Area Frontal Opercular 5	insular and frontal opercular cortex
170	Pheno_plinkmeta170	p10p	Area posterior 10p	orbital and polar frontal cortex
171	Pheno_plinkmeta171	p47r	Area posterior 47r	inferior frontal cortex
172	Pheno_plinkmeta172	TGv	Area TG Ventral	lateral temporal cortex
173	Pheno_plinkmeta173	MBelt	Medial Belt Complex	early auditory cortex
174	Pheno_plinkmeta174	LBelt	Lateral Belt Complex	early auditory cortex
175	Pheno_plinkmeta175	A4	Auditory 4 Complex	auditory association cortex
176	Pheno_plinkmeta176	STSva	Area STSv anterior	auditory association cortex
177	Pheno_plinkmeta177	TE1m	Area TE1 Middle	lateral temporal cortex
178	Pheno_plinkmeta178	PI	Para-Insular Area	insular and frontal opercular cortex
179	Pheno_plinkmeta179	a32pr	Area anterior 32 prime	anterior cingulate and medial prefrontal cortex
180	Pheno_plinkmeta180	p24	Area posterior 24	anterior cingulate and medial prefrontal cortex

## Sheet: Supplementary Table 3
Supplementary Table 3. MR results for the relationship between somatic movement and mental well-being.
Note: Causal effects estimated using 5 two-sample MR methods (IVW, MR-Egger, Simple mode, Weighted median and Weighted mode).
Exposure	Outcome	Method	SNPs	β (95%CI)	OR (95%CI)	SE	P
LST	LS	MR Egger	65	-0.023(-0.091to0.045)	0.977(0.913to1.046)	0.0346459	0.501929
LST	LS	Weighted median	65	-0.017(-0.041to0.007)	0.983(0.96to1.007)	0.0120561	0.159899
LST	LS	IVW	65	-0.036(-0.052to-0.02)	0.965(0.949to0.98)	0.00810401	8.34742e-06
LST	LS	Simple mode	65	0.006(-0.053to0.066)	1.006(0.948to1.068)	0.0303708	0.842047
LST	LS	Weighted mode	65	0.006(-0.044to0.057)	1.006(0.956to1.058)	0.0258029	0.814566
MVPA	LS	MR Egger	8	0.088(-0.075to0.252)	1.092(0.928to1.286)	0.0833914	0.330313
MVPA	LS	Weighted median	8	0.085(0.031to0.14)	1.089(1.031to1.15)	0.0277933	0.00218056
MVPA	LS	IVW	8	0.083(0.044to0.123)	1.087(1.045to1.131)	0.020282	4.01207e-05
MVPA	LS	Simple mode	8	0.08(0.006to0.154)	1.083(1.006to1.166)	0.0378264	0.0730242
MVPA	LS	Weighted mode	8	0.085(0.02to0.15)	1.089(1.02to1.162)	0.0333455	0.0381133
SDW	LS	MR Egger	8	0.047(-0.073to0.167)	1.048(0.929to1.182)	0.0613657	0.474055
SDW	LS	Weighted median	8	-0.027(-0.077to0.022)	0.973(0.926to1.023)	0.0253406	0.283473
SDW	LS	IVW	8	-0.033(-0.071to0.005)	0.967(0.932to1.005)	0.0192521	0.0845405
SDW	LS	Simple mode	8	-0.024(-0.095to0.048)	0.977(0.909to1.049)	0.0364606	0.538059
SDW	LS	Weighted mode	8	-0.019(-0.087to0.05)	0.981(0.916to1.051)	0.0350166	0.606825
LST	PA	MR Egger	62	0.002(-0.061to0.065)	1.002(0.941to1.067)	0.0321422	0.958315
LST	PA	Weighted median	62	-0.017(-0.039to0.005)	0.983(0.962to1.005)	0.0112171	0.131223
LST	PA	IVW	62	-0.032(-0.046to-0.017)	0.969(0.955to0.983)	0.00746826	2.0929e-05
LST	PA	Simple mode	62	0.015(-0.042to0.072)	1.015(0.959to1.074)	0.029075	0.616635
LST	PA	Weighted mode	62	0.012(-0.038to0.062)	1.012(0.963to1.064)	0.0254291	0.64335
MVPA	PA	MR Egger	9	0.072(-0.098to0.243)	1.075(0.906to1.275)	0.0870016	0.433754
MVPA	PA	Weighted median	9	0.081(0.03to0.132)	1.084(1.03to1.141)	0.0260141	0.0018727
MVPA	PA	IVW	9	0.084(0.046to0.122)	1.088(1.047to1.13)	0.0193155	1.36225e-05
MVPA	PA	Simple mode	9	0.077(0.01to0.143)	1.08(1.01to1.154)	0.0338658	0.0532583
MVPA	PA	Weighted mode	9	0.079(0.025to0.134)	1.083(1.025to1.143)	0.0277878	0.0213078
SDW	PA	MR Egger	8	-0.01(-0.101to0.082)	0.99(0.903to1.086)	0.0468423	0.843032
SDW	PA	Weighted median	8	-0.044(-0.083to-0.004)	0.957(0.92to0.996)	0.020257	0.0311289
SDW	PA	IVW	8	-0.042(-0.072to-0.012)	0.959(0.931to0.988)	0.0151891	0.00554898
SDW	PA	Simple mode	8	-0.039(-0.099to0.022)	0.962(0.906to1.022)	0.0307521	0.248062
SDW	PA	Weighted mode	8	-0.041(-0.093to0.01)	0.96(0.911to1.01)	0.0263163	0.160939
Abbreviations: CI, confidence interval; IVW, inverse variance weighted; LS, life satisfaction; LST, leisure screen time; MR, Mendelian randomization; MVPA, moderate-to-vigorous intensity physical activity during leisure time; PA, positive affect; SDW, sedentary behavior at work.

## Sheet: Supplementary Table 4
Supplementary Table 4. Heterogeneity analyses for the significant results of MR analysis.
Pathway	Exposure	Outcome	Method (IVW)			Method (MR-Egger)
			Q	Q_df	Q_pval	Q	Q_df	Q_pval
Somatic movement→Mental well-being	LST	LS	59.7733	64	0.626595	59.6308	63	0.597146
Somatic movement→Mental well-being	LST	PA	65.59	61	0.32075	64.3612	60	0.326569
Somatic movement→Mental well-being	MVPA	LS	3.69918	7	0.8137	3.69532	6	0.717828
Somatic movement→Mental well-being	MVPA	PA	9.19044	8	0.326486	9.16501	7	0.241025
Somatic movement→Mental well-being	SDW	PA	4.84254	7	0.679172	4.30662	6	0.635259
Somatic movement→Brain structures	SDW	CT_plinkmeta69	5.51115	7	0.597839	5.28204	6	0.508181
Somatic movement→Brain structures	SDW	LGI_plinkmeta47	2.80389	5	0.730189	2.79093	4	0.593399
Somatic movement→Brain structures	SDW	LGI_plinkmeta48	5.41109	5	0.367794	4.68818	4	0.320814
Somatic movement→Brain structures	LST	LGI_plinkmeta179	78.8035	97	0.911451	77.4837	96	0.916888
Somatic movement→Brain structures	LST	LGI_plinkmeta62	71.6898	92	0.942273	71.5078	91	0.934837
Somatic movement→Brain structures	LST	SA_plinkmeta110	84.4539	94	0.74928	84.4505	93	0.725046
Somatic movement→Brain structures	LST	SA_plinkmeta119	75.7457	83	0.701313	75.707	82	0.674415
Somatic movement→Brain structures	LST	SA_plinkmeta133	84.9613	97	0.803591	84.3772	96	0.795776
Somatic movement→Brain structures	LST	SA_plinkmeta157	83.6513	95	0.790946	83.5918	94	0.770339
Somatic movement→Brain structures	LST	SA_plinkmeta63	67.7697	88	0.94621	67.4991	87	0.939955
Somatic movement→Brain structures	LST	Vol_plinkmeta106	90.3142	94	0.588467	90.2118	93	0.562571
Somatic movement→Brain structures	LST	Vol_plinkmeta127	94.2142	100	0.644267	93.845	99	0.627522
Somatic movement→Brain structures	LST	Vol_plinkmeta137	94.9619	95	0.481805	94.8253	94	0.45675
Somatic movement→Brain structures	LST	Vol_plinkmeta140	74.252	96	0.951299	74.246	95	0.943231
Somatic movement→Brain structures	LST	Vol_plinkmeta142	88.5937	96	0.69162	88.5264	95	0.667162
Somatic movement→Brain structures	LST	Vol_plinkmeta179	104.769	101	0.37875	104.757	100	0.352663
Somatic movement→Brain structures	LST	Vol_plinkmeta20	87.2695	95	0.70128	87.1264	94	0.679079
Somatic movement→Brain structures	LST	Vol_plinkmeta40	81.0705	95	0.845101	80.3873	94	0.84037
Somatic movement→Brain structures	LST	Vol_plinkmeta43	86.3313	93	0.674354	86.2825	92	0.648446
Somatic movement→Brain structures	LST	Vol_plinkmeta44	70.2278	93	0.962428	70.2276	92	0.955667
Somatic movement→Brain structures	LST	Vol_plinkmeta51	106.379	95	0.199726	103.151	94	0.243469
Somatic movement→Brain structures	LST	Vol_plinkmeta54	87.1054	100	0.817672	87.0877	99	0.798208
Somatic movement→Brain structures	LST	Vol_plinkmeta61	85.4049	101	0.866907	84.9923	100	0.858074
Somatic movement→Brain structures	LST	Vol_plinkmeta63	85.5166	89	0.584889	85.3915	88	0.558907
Somatic movement→Brain structures	LST	Vol_plinkmeta8	82.9383	93	0.763258	81.2368	92	0.781434
Somatic movement→Brain structures	LST	Vol_plinkmeta88	107.541	98	0.239523	107.5	97	0.218948
Brain structures→Mental well-being	SA_plinkmeta110	LS	1.76783	2	0.413163	1.27478	1	0.258872
Brain structures→Mental well-being	SA_plinkmeta110	PA	3.67517	2	0.159201	3.49034	1	0.061728
Abbreviations: CT, cortical thickness; IVW, inverse variance weighted; LS, life satisfaction; LST, leisure screen time; LGI, local gyrification index; MR, Mendelian randomization; MVPA, moderate-to-vigorous intensity physical activity during leisure time; PA, positive affect; SA, surface area; SDW, sedentary behavior at work; Vol, volume.

## Sheet: Supplementary Table 5
Supplementary Table 5. Information of SNPs for all MR results.
Pathway	Exposure	Outcome	SNPs	Variance explained	F-statistic	SNP_list
Somatic movement→Mental well-being	LST	LS	65	0.00532292	40.9498	rs10041724, rs10189857, rs10222987, rs10253861, rs10400776, rs10765775, rs10772643, rs10792966, rs11074658, rs114590429, rs11587591, rs1188887, rs12062845, rs12206846, rs12425850, rs12463321, rs12962050, rs13017586, rs13235840, rs1362910, rs1375561, rs1445979, rs16896229, rs17621391, rs1802669, rs1947066, rs249960, rs2529484, rs262890, rs2738284, rs2783992, rs34864022, rs36079846, rs3759344, rs37…
Somatic movement→Mental well-being	LST	PA	62	0.00510837	41.2309	rs10041724, rs10189857, rs10222987, rs10400776, rs10765775, rs10772643, rs10792966, rs11074658, rs114590429, rs11587591, rs1188887, rs12062845, rs12206846, rs12425850, rs12962050, rs13017586, rs13235840, rs1362910, rs1375561, rs1445979, rs16896229, rs17621391, rs1802669, rs1947066, rs249960, rs2529484, rs262890, rs2738284, rs2783992, rs34864022, rs36079846, rs3759344, rs3781412, rs3791033, rs3963…
Somatic movement→Mental well-being	MVPA	LS	8	0.00063264	41.7053	rs1160545, rs1625595, rs1691471, rs4352559, rs4865512, rs6427178, rs7613360, rs9903845
Somatic movement→Mental well-being	MVPA	PA	9	0.000686153	40.8428	rs1160545, rs1625595, rs1691471, rs2668196, rs4352559, rs4865512, rs6427178, rs7613360, rs9903845
Somatic movement→Mental well-being	SDW	LS	8	0.00102436	41.7615	rs1446951, rs2265951, rs4518438, rs4596363, rs79248502, rs8450, rs9482120, rs995638
Somatic movement→Mental well-being	SDW	PA	8	0.00102436	41.7615	rs1446951, rs2265951, rs4518438, rs4596363, rs79248502, rs8450, rs9482120, rs995638
Somatic movement→Brain structures	LST	CT_plinkmeta1	104	0.00841141	40.0062	rs10041724, rs10059100, rs1017550, rs10189857, rs10222987, rs10253861, rs10400776, rs10765775, rs10772643, rs10792966, rs10889193, rs11074658, rs113838095, rs114590429, rs11587591, rs1188887, rs11972285, rs12206846, rs12214364, rs12324720, rs12425850, rs12463321, rs12617870, rs12678836, rs12962050, rs12981974, rs13017586, rs13089152, rs13188731, rs13235840, rs1362910, rs1375561, rs1391954, rs1445…
Somatic movement→Brain structures	LST	CT_plinkmeta2	100	0.00812871	40.3048	rs10041724, rs10059100, rs1017550, rs10189857, rs10222987, rs10253861, rs10400776, rs10772643, rs10889193, rs11074658, rs113838095, rs114590429, rs11587591, rs1188887, rs11972285, rs12062845, rs12206846, rs12214364, rs12324720, rs12425850, rs12617870, rs12678836, rs12962050, rs12981974, rs13017586, rs13188731, rs13235840, rs1362910, rs1391954, rs1445979, rs16896229, rs17621391, rs17801257, rs1802…
Somatic movement→Brain structures	LST	CT_plinkmeta3	101	0.00822597	40.338	rs10041724, rs1017550, rs10189857, rs10222987, rs10400776, rs10765775, rs10772643, rs10792966, rs10889193, rs11074658, rs113838095, rs114590429, rs11587591, rs1188887, rs11972285, rs12062845, rs12206846, rs12214364, rs12324720, rs12425850, rs12463321, rs12617870, rs12678836, rs12962050, rs12981974, rs13017586, rs13089152, rs13188731, rs13235840, rs1362910, rs1375561, rs1391954, rs1445979, rs16896…
Somatic movement→Brain structures	LST	CT_plinkmeta4	92	0.00748073	40.2892	rs10041724, rs10059100, rs10189857, rs10222987, rs10253861, rs10400776, rs10765775, rs10792966, rs10889193, rs11074658, rs113838095, rs114590429, rs11587591, rs11972285, rs12062845, rs12206846, rs12214364, rs12324720, rs12425850, rs12617870, rs12678836, rs12962050, rs12981974, rs13017586, rs13089152, rs13188731, rs1362910, rs1375561, rs1391954, rs1445979, rs16896229, rs17621391, rs17801257, rs180…
Somatic movement→Brain structures	LST	CT_plinkmeta5	95	0.00771278	40.1076	rs10041724, rs10059100, rs10189857, rs10222987, rs10253861, rs10400776, rs10765775, rs10772643, rs10792966, rs10889193, rs11074658, rs113838095, rs114590429, rs11587591, rs1188887, rs11972285, rs12062845, rs12206846, rs12214364, rs12324720, rs12425850, rs12463321, rs12617870, rs12678836, rs12962050, rs12981974, rs13017586, rs13089152, rs13188731, rs13235840, rs1362910, rs1375561, rs1391954, rs144…
Somatic movement→Brain structures	LST	CT_plinkmeta6	99	0.00803411	40.1495	rs10041724, rs10059100, rs10189857, rs10222987, rs10253861, rs10400776, rs10765775, rs10772643, rs10792966, rs10889193, rs11074658, rs113838095, rs114590429, rs11587591, rs1188887, rs11972285, rs12206846, rs12214364, rs12324720, rs12425850, rs12617870, rs12678836, rs12962050, rs12981974, rs13017586, rs13089152, rs13188731, rs13235840, rs1362910, rs1375561, rs1391954, rs1445979, rs16896229, rs1762…
Somatic movement→Brain structures	LST	CT_plinkmeta7	99	0.00800437	40.0426	rs10041724, rs10059100, rs10189857, rs10222987, rs10253861, rs10400776, rs10765775, rs10772643, rs10889193, rs11074658, rs113838095, rs114590429, rs11587591, rs1188887, rs11972285, rs12062845, rs12206846, rs12214364, rs12425850, rs12463321, rs12617870, rs12678836, rs12962050, rs12981974, rs13017586, rs13089152, rs13188731, rs13235840, rs1362910, rs1375561, rs1391954, rs1445979, rs16896229, rs1762…
Somatic movement→Brain structures	LST	CT_plinkmeta8	106	0.00860693	40.2282	rs10041724, rs10059100, rs1017550, rs10189857, rs10222987, rs10253861, rs10400776, rs10765775, rs10792966, rs10889193, rs11074658, rs113838095, rs114590429, rs11587591, rs1188887, rs11972285, rs12062845, rs12206846, rs12214364, rs12324720, rs12425850, rs12463321, rs12617870, rs12678836, rs12962050, rs12981974, rs13017586, rs13089152, rs13188731, rs13235840, rs1362910, rs1375561, rs1391954, rs1445…
Somatic movement→Brain structures	LST	CT_plinkmeta9	96	0.0077715	40.1652	rs10041724, rs10189857, rs10222987, rs10253861, rs10400776, rs10792966, rs10889193, rs11074658, rs113838095, rs114590429, rs11587591, rs1188887, rs11972285, rs12206846, rs12214364, rs12324720, rs12425850, rs12463321, rs12617870, rs12678836, rs12962050, rs12981974, rs13017586, rs13089152, rs13188731, rs13235840, rs1362910, rs1375561, rs1391954, rs1445979, rs16896229, rs17801257, rs1802669, rs18603…
Somatic movement→Brain structures	LST	CT_plinkmeta10	97	0.00799237	40.9325	rs10041724, rs10059100, rs10189857, rs10222987, rs10253861, rs10400776, rs10772643, rs10889193, rs11074658, rs113838095, rs114590429, rs11587591, rs1188887, rs11972285, rs12062845, rs12206846, rs12214364, rs12324720, rs12425850, rs12463321, rs12617870, rs12678836, rs12962050, rs12981974, rs13017586, rs13235840, rs1362910, rs1375561, rs1391954, rs1445979, rs16896229, rs17621391, rs17801257, rs1802…
Somatic movement→Brain structures	LST	CT_plinkmeta11	101	0.0081279	39.8514	rs10059100, rs1017550, rs10189857, rs10222987, rs10253861, rs10400776, rs10765775, rs10772643, rs10792966, rs11074658, rs113838095, rs114590429, rs11587591, rs1188887, rs11972285, rs12062845, rs12206846, rs12214364, rs12324720, rs12425850, rs12463321, rs12617870, rs12678836, rs12962050, rs12981974, rs13017586, rs13089152, rs13107325, rs13188731, rs13235840, rs1362910, rs1375561, rs1391954, rs1445…
Somatic movement→Brain structures	LST	CT_plinkmeta12	100	0.00816295	40.4547	rs10041724, rs10059100, rs10189857, rs10222987, rs10253861, rs10400776, rs10772643, rs10889193, rs11074658, rs113838095, rs114590429, rs11587591, rs1188887, rs11972285, rs12062845, rs12206846, rs12214364, rs12324720, rs12425850, rs12463321, rs12617870, rs12678836, rs12962050, rs12981974, rs13017586, rs13089152, rs13107325, rs13188731, rs13235840, rs1362910, rs1375561, rs1391954, rs16896229, rs176…
Somatic movement→Brain structures	LST	CT_plinkmeta13	100	0.00813342	40.2492	rs10041724, rs10059100, rs10189857, rs10222987, rs10253861, rs10400776, rs10765775, rs10772643, rs10889193, rs11074658, rs113838095, rs114590429, rs11587591, rs1188887, rs11972285, rs12062845, rs12206846, rs12214364, rs12425850, rs12463321, rs12617870, rs12678836, rs12962050, rs12981974, rs13017586, rs13089152, rs13188731, rs13235840, rs1362910, rs1375561, rs1391954, rs1445979, rs16896229, rs1762…
Somatic movement→Brain structures	LST	CT_plinkmeta14	100	0.00818529	40.5979	rs10041724, rs10059100, rs1017550, rs10189857, rs10222987, rs10400776, rs10765775, rs10772643, rs10889193, rs11074658, rs113838095, rs114590429, rs11587591, rs11972285, rs12062845, rs12206846, rs12214364, rs12324720, rs12425850, rs12463321, rs12617870, rs12678836, rs12962050, rs12981974, rs13017586, rs13089152, rs13188731, rs13235840, rs1362910, rs1375561, rs1391954, rs16896229, rs17621391, rs178…
Somatic movement→Brain structures	LST	CT_plinkmeta15	99	0.00802315	40.0519	rs10041724, rs10059100, rs10189857, rs10222987, rs10253861, rs10400776, rs10765775, rs10772643, rs10792966, rs10889193, rs11074658, rs113838095, rs114590429, rs11587591, rs1188887, rs11972285, rs12062845, rs12206846, rs12214364, rs12324720, rs12425850, rs12463321, rs12617870, rs12678836, rs12962050, rs12981974, rs13017586, rs13089152, rs13188731, rs13235840, rs1375561, rs1391954, rs16896229, rs17…
Somatic movement→Brain structures	LST	CT_plinkmeta16	102	0.0083474	40.4214	rs10041724, rs10059100, rs10189857, rs10222987, rs10253861, rs10400776, rs10765775, rs10772643, rs10792966, rs11074658, rs113838095, rs114590429, rs11587591, rs1188887, rs11972285, rs12062845, rs12206846, rs12214364, rs12425850, rs12463321, rs12617870, rs12678836, rs12962050, rs12981974, rs13017586, rs13089152, rs13188731, rs13235840, rs1362910, rs1375561, rs1391954, rs1445979, rs16896229, rs1780…
Somatic movement→Brain structures	LST	CT_plinkmeta17	105	0.00839259	39.6511	rs10041724, rs10059100, rs1017550, rs10189857, rs10222987, rs10253861, rs10400776, rs10765775, rs10792966, rs10889193, rs11074658, rs113838095, rs114590429, rs11587591, rs1188887, rs11972285, rs12062845, rs12206846, rs12214364, rs12324720, rs12425850, rs12463321, rs12617870, rs12678836, rs12962050, rs12981974, rs13017586, rs13089152, rs13107325, rs13188731, rs13235840, rs1362910, rs1375561, rs139…
Somatic movement→Brain structures	LST	CT_plinkmeta18	94	0.00761879	39.9481	rs10041724, rs10059100, rs10189857, rs10222987, rs10253861, rs10400776, rs10765775, rs10772643, rs10889193, rs11074658, rs113838095, rs114590429, rs11587591, rs1188887, rs11972285, rs12206846, rs12214364, rs12324720, rs12425850, rs12463321, rs12678836, rs12962050, rs12981974, rs13017586, rs13089152, rs13188731, rs1375561, rs1391954, rs17621391, rs17801257, rs1802669, rs1860337, rs1947066, rs19743…
Somatic movement→Brain structures	LST	CT_plinkmeta19	102	0.00830626	40.272	rs10041724, rs10059100, rs10189857, rs10222987, rs10253861, rs10400776, rs10765775, rs10772643, rs10792966, rs10889193, rs11074658, rs113838095, rs114590429, rs11587591, rs1188887, rs11972285, rs12062845, rs12206846, rs12214364, rs12324720, rs12425850, rs12463321, rs12617870, rs12678836, rs12981974, rs13017586, rs13188731, rs13235840, rs1362910, rs1375561, rs1391954, rs1445979, rs16896229, rs1762…
Somatic movement→Brain structures	LST	CT_plinkmeta20	102	0.00831926	40.4214	rs10041724, rs10059100, rs1017550, rs10189857, rs10222987, rs10253861, rs10400776, rs10765775, rs10772643, rs10889193, rs11074658, rs113838095, rs114590429, rs11587591, rs11972285, rs12206846, rs12214364, rs12324720, rs12425850, rs12463321, rs12617870, rs12678836, rs12962050, rs12981974, rs13017586, rs13089152, rs13188731, rs13235840, rs1362910, rs1375561, rs1391954, rs1445979, rs16896229, rs1762…
Somatic movement→Brain structures	LST	CT_plinkmeta21	102	0.00814576	39.5482	rs10041724, rs10059100, rs1017550, rs10189857, rs10222987, rs10253861, rs10400776, rs10765775, rs10772643, rs10792966, rs10889193, rs11074658, rs113838095, rs114590429, rs11587591, rs1188887, rs11972285, rs12062845, rs12206846, rs12214364, rs12425850, rs12463321, rs12617870, rs12678836, rs12962050, rs12981974, rs13017586, rs13089152, rs13188731, rs13235840, rs1362910, rs1375561, rs1391954, rs1445…
Somatic movement→Brain structures	LST	CT_plinkmeta22	102	0.00819266	39.823	rs10041724, rs10059100, rs10189857, rs10253861, rs10400776, rs10765775, rs10772643, rs10792966, rs10889193, rs11074658, rs113838095, rs114590429, rs11587591, rs1188887, rs11972285, rs12062845, rs12206846, rs12214364, rs12324720, rs12425850, rs12463321, rs12617870, rs12678836, rs12962050, rs12981974, rs13017586, rs13188731, rs13235840, rs1362910, rs1375561, rs1391954, rs1445979, rs16896229, rs1762…
Somatic movement→Brain structures	LST	CT_plinkmeta23	100	0.00800903	39.7818	rs10041724, rs10059100, rs1017550, rs10189857, rs10222987, rs10253861, rs10400776, rs10765775, rs10772643, rs10792966, rs10889193, rs11074658, rs114590429, rs11587591, rs1188887, rs12206846, rs12214364, rs12324720, rs12425850, rs12463321, rs12617870, rs12678836, rs12962050, rs12981974, rs13017586, rs13089152, rs13107325, rs13188731, rs13235840, rs1362910, rs1375561, rs1391954, rs1445979, rs168962…
Somatic movement→Brain structures	LST	CT_plinkmeta24	104	0.00844951	40.2805	rs10041724, rs10059100, rs1017550, rs10189857, rs10222987, rs10253861, rs10765775, rs10772643, rs10792966, rs10889193, rs11074658, rs113838095, rs114590429, rs11587591, rs1188887, rs11972285, rs12062845, rs12206846, rs12214364, rs12324720, rs12425850, rs12463321, rs12617870, rs12678836, rs12962050, rs12981974, rs13017586, rs13089152, rs13188731, rs13235840, rs1362910, rs1375561, rs1391954, rs1445…
Somatic movement→Brain structures	LST	CT_plinkmeta25	102	0.00824399	39.9559	rs10041724, rs10059100, rs10189857, rs10222987, rs10253861, rs10400776, rs10772643, rs10792966, rs10889193, rs11074658, rs113838095, rs114590429, rs11587591, rs1188887, rs11972285, rs12062845, rs12206846, rs12214364, rs12324720, rs12425850, rs12463321, rs12617870, rs12678836, rs12962050, rs12981974, rs13017586, rs13089152, rs13188731, rs13235840, rs1362910, rs1375561, rs1391954, rs1445979, rs1689…
Somatic movement→Brain structures	LST	CT_plinkmeta26	100	0.00812709	40.3062	rs10041724, rs10222987, rs10253861, rs10400776, rs10765775, rs10772643, rs10889193, rs11074658, rs113838095, rs114590429, rs11587591, rs1188887, rs11972285, rs12062845, rs12206846, rs12214364, rs12324720, rs12425850, rs12463321, rs12617870, rs12678836, rs12962050, rs12981974, rs13017586, rs13089152, rs13107325, rs13188731, rs13235840, rs1362910, rs1375561, rs1391954, rs1445979, rs16896229, rs1762…
Somatic movement→Brain structures	LST	CT_plinkmeta27	104	0.00838621	39.889	rs10041724, rs10059100, rs1017550, rs10222987, rs10253861, rs10400776, rs10765775, rs10772643, rs10889193, rs11074658, rs113838095, rs114590429, rs11587591, rs1188887, rs11972285, rs12062845, rs12206846, rs12214364, rs12324720, rs12463321, rs12617870, rs12678836, rs12962050, rs12981974, rs13017586, rs13089152, rs13107325, rs13188731, rs13235840, rs1362910, rs1375561, rs1391954, rs1445979, rs16896…
Somatic movement→Brain structures	LST	CT_plinkmeta28	103	0.00829232	39.8811	rs10041724, rs10059100, rs10189857, rs10222987, rs10253861, rs10400776, rs10765775, rs10772643, rs10792966, rs10889193, rs11074658, rs113838095, rs114590429, rs11587591, rs1188887, rs11972285, rs12206846, rs12214364, rs12324720, rs12425850, rs12463321, rs12617870, rs12678836, rs12962050, rs12981974, rs13017586, rs13089152, rs13107325, rs13188731, rs13235840, rs1362910, rs1375561, rs1391954, rs144…
Somatic movement→Brain structures	LST	CT_plinkmeta29	95	0.00772455	40.4347	rs10041724, rs10059100, rs1017550, rs10189857, rs10222987, rs10253861, rs10400776, rs10765775, rs10772643, rs10792966, rs10889193, rs11074658, rs113838095, rs114590429, rs11587591, rs12206846, rs12214364, rs12324720, rs12425850, rs12463321, rs12617870, rs12678836, rs12962050, rs12981974, rs13017586, rs13089152, rs13235840, rs1362910, rs1375561, rs1391954, rs1445979, rs16896229, rs17621391, rs1780…
Somatic movement→Brain structures	LST	CT_plinkmeta30	100	0.00812052	40.0943	rs10041724, rs10059100, rs1017550, rs10189857, rs10222987, rs10253861, rs10400776, rs10765775, rs10772643, rs10792966, rs10889193, rs11074658, rs113838095, rs114590429, rs11587591, rs1188887, rs11972285, rs12062845, rs12206846, rs12214364, rs12324720, rs12425850, rs12463321, rs12617870, rs12678836, rs12962050, rs12981974, rs13017586, rs13089152, rs13188731, rs13235840, rs1362910, rs1375561, rs139…
Somatic movement→Brain structures	LST	CT_plinkmeta31	98	0.00787598	39.8657	rs10041724, rs10059100, rs10189857, rs10222987, rs10253861, rs10400776, rs10765775, rs10772643, rs10792966, rs10889193, rs11074658, rs113838095, rs114590429, rs11587591, rs1188887, rs11972285, rs12062845, rs12206846, rs12214364, rs12324720, rs12425850, rs12463321, rs12617870, rs12678836, rs12962050, rs13089152, rs13235840, rs1362910, rs1375561, rs1391954, rs1445979, rs17621391, rs17801257, rs1802…
Somatic movement→Brain structures	LST	CT_plinkmeta32	98	0.00795915	40.2542	rs10041724, rs10059100, rs10189857, rs10222987, rs10253861, rs10772643, rs10792966, rs10889193, rs11074658, rs113838095, rs114590429, rs11587591, rs1188887, rs11972285, rs12062845, rs12206846, rs12214364, rs12324720, rs12425850, rs12463321, rs12617870, rs12678836, rs12962050, rs12981974, rs13017586, rs13089152, rs13188731, rs13235840, rs1362910, rs1375561, rs1391954, rs1445979, rs16896229, rs1762…
Somatic movement→Brain structures	LST	CT_plinkmeta33	99	0.0079622	39.8252	rs10041724, rs10059100, rs1017550, rs10189857, rs10222987, rs10253861, rs10400776, rs10772643, rs10792966, rs10889193, rs11074658, rs113838095, rs114590429, rs11587591, rs1188887, rs11972285, rs12062845, rs12206846, rs12214364, rs12324720, rs12425850, rs12463321, rs12617870, rs12678836, rs12962050, rs12981974, rs13089152, rs13188731, rs13235840, rs1362910, rs1375561, rs1391954, rs1445979, rs16896…
Somatic movement→Brain structures	LST	CT_plinkmeta34	100	0.00817875	40.6449	rs10041724, rs10059100, rs10189857, rs10222987, rs10253861, rs10400776, rs10772643, rs10792966, rs10889193, rs11074658, rs113838095, rs11587591, rs1188887, rs11972285, rs12062845, rs12206846, rs12214364, rs12324720, rs12425850, rs12617870, rs12678836, rs12962050, rs12981974, rs13017586, rs13089152, rs13188731, rs13235840, rs1362910, rs1375561, rs1391954, rs16896229, rs17621391, rs17801257, rs1802…
Somatic movement→Brain structures	LST	CT_plinkmeta35	99	0.00807664	40.359	rs10041724, rs10059100, rs10222987, rs10253861, rs10400776, rs10765775, rs10772643, rs10889193, rs11074658, rs113838095, rs114590429, rs11587591, rs1188887, rs11972285, rs12062845, rs12206846, rs12214364, rs12324720, rs12425850, rs12463321, rs12617870, rs12678836, rs12962050, rs12981974, rs13017586, rs13089152, rs13107325, rs13188731, rs13235840, rs1362910, rs1445979, rs16896229, rs17621391, rs17…
Somatic movement→Brain structures	LST	CT_plinkmeta36	101	0.00826591	40.394	rs10041724, rs10059100, rs10189857, rs10222987, rs10253861, rs10400776, rs10765775, rs10772643, rs10792966, rs10889193, rs11074658, rs113838095, rs114590429, rs11587591, rs1188887, rs11972285, rs12206846, rs12214364, rs12324720, rs12425850, rs12463321, rs12617870, rs12678836, rs12962050, rs12981974, rs13017586, rs13089152, rs13188731, rs13235840, rs1362910, rs1375561, rs1391954, rs1445979, rs1689…
Somatic movement→Brain structures	LST	CT_plinkmeta37	102	0.00825061	40.0873	rs10041724, rs10059100, rs1017550, rs10222987, rs10253861, rs10400776, rs10765775, rs10792966, rs10889193, rs11074658, rs113838095, rs114590429, rs11587591, rs1188887, rs11972285, rs12062845, rs12206846, rs12214364, rs12324720, rs12425850, rs12463321, rs12617870, rs12678836, rs12962050, rs12981974, rs13017586, rs13089152, rs13188731, rs13235840, rs1362910, rs1375561, rs1391954, rs1445979, rs16896…
Somatic movement→Brain structures	LST	CT_plinkmeta38	105	0.00849107	40.1749	rs10041724, rs10059100, rs1017550, rs10189857, rs10222987, rs10253861, rs10400776, rs10772643, rs10792966, rs10889193, rs11074658, rs113838095, rs114590429, rs11587591, rs1188887, rs12062845, rs12206846, rs12214364, rs12324720, rs12425850, rs12463321, rs12617870, rs12678836, rs12962050, rs13017586, rs13089152, rs13107325, rs13188731, rs13235840, rs1362910, rs1375561, rs1391954, rs1445979, rs16896…
Somatic movement→Brain structures	LST	CT_plinkmeta39	100	0.00791316	39.0933	rs10041724, rs10059100, rs10222987, rs10253861, rs10400776, rs10772643, rs10792966, rs10889193, rs11074658, rs113838095, rs114590429, rs11587591, rs1188887, rs11972285, rs12206846, rs12214364, rs12324720, rs12425850, rs12463321, rs12617870, rs12678836, rs12962050, rs12981974, rs13017586, rs13089152, rs13107325, rs13188731, rs13235840, rs1362910, rs1375561, rs1391954, rs1445979, rs16896229, rs1762…
Somatic movement→Brain structures	LST	CT_plinkmeta40	99	0.00801165	40.0355	rs10041724, rs10059100, rs10222987, rs10253861, rs10400776, rs10765775, rs10772643, rs10792966, rs10889193, rs11074658, rs113838095, rs114590429, rs11587591, rs1188887, rs11972285, rs12062845, rs12206846, rs12214364, rs12425850, rs12463321, rs12617870, rs12678836, rs12962050, rs12981974, rs13017586, rs13089152, rs13188731, rs13235840, rs1362910, rs1375561, rs1391954, rs1445979, rs17621391, rs1780…
Somatic movement→Brain structures	LST	CT_plinkmeta41	100	0.00799707	39.647	rs10041724, rs10059100, rs1017550, rs10189857, rs10222987, rs10253861, rs10400776, rs10772643, rs10889193, rs11074658, rs113838095, rs114590429, rs11587591, rs1188887, rs11972285, rs12206846, rs12214364, rs12324720, rs12425850, rs12463321, rs12617870, rs12678836, rs12962050, rs12981974, rs13017586, rs13188731, rs13235840, rs1362910, rs1375561, rs1391954, rs1445979, rs16896229, rs17621391, rs17801…
Somatic movement→Brain structures	LST	CT_plinkmeta42	102	0.00829404	40.3345	rs10041724, rs10059100, rs1017550, rs10189857, rs10222987, rs10253861, rs10400776, rs10772643, rs10889193, rs11074658, rs113838095, rs114590429, rs11587591, rs1188887, rs11972285, rs12062845, rs12206846, rs12214364, rs12324720, rs12463321, rs12617870, rs12678836, rs12962050, rs12981974, rs13017586, rs13089152, rs13107325, rs13188731, rs13235840, rs1362910, rs1375561, rs1391954, rs1445979, rs16896…
Somatic movement→Brain structures	LST	CT_plinkmeta43	96	0.00771616	39.9234	rs10041724, rs10059100, rs10222987, rs10253861, rs10400776, rs10765775, rs10792966, rs10889193, rs11074658, rs113838095, rs114590429, rs11587591, rs12062845, rs12206846, rs12214364, rs12324720, rs12425850, rs12463321, rs12617870, rs12678836, rs12962050, rs12981974, rs13017586, rs13089152, rs13107325, rs13188731, rs13235840, rs1362910, rs1375561, rs1391954, rs1445979, rs16896229, rs17621391, rs178…
Somatic movement→Brain structures	LST	CT_plinkmeta44	102	0.00825189	40.0469	rs10041724, rs10059100, rs1017550, rs10222987, rs10253861, rs10400776, rs10765775, rs10772643, rs10792966, rs10889193, rs11074658, rs113838095, rs114590429, rs11587591, rs1188887, rs11972285, rs12206846, rs12214364, rs12324720, rs12425850, rs12463321, rs12617870, rs12678836, rs12962050, rs12981974, rs13017586, rs13089152, rs13107325, rs13188731, rs13235840, rs1362910, rs1375561, rs1391954, rs1445…
Somatic movement→Brain structures	LST	CT_plinkmeta45	101	0.00825818	40.4915	rs10041724, rs10059100, rs1017550, rs10189857, rs10222987, rs10253861, rs10400776, rs10765775, rs10772643, rs10792966, rs10889193, rs11074658, rs113838095, rs114590429, rs11587591, rs1188887, rs11972285, rs12062845, rs12206846, rs12214364, rs12324720, rs12425850, rs12463321, rs12617870, rs12678836, rs12962050, rs12981974, rs13017586, rs13089152, rs13188731, rs13235840, rs1362910, rs1391954, rs144…
Somatic movement→Brain structures	LST	CT_plinkmeta46	102	0.0082818	40.239	rs10041724, rs10059100, rs1017550, rs10189857, rs10222987, rs10253861, rs10400776, rs10765775, rs10772643, rs10792966, rs10889193, rs11074658, rs113838095, rs114590429, rs11587591, rs1188887, rs11972285, rs12062845, rs12206846, rs12214364, rs12324720, rs12425850, rs12463321, rs12617870, rs12678836, rs12962050, rs12981974, rs13017586, rs13089152, rs13188731, rs13235840, rs1362910, rs1375561, rs139…
Somatic movement→Brain structures	LST	CT_plinkmeta47	101	0.00817146	40.098	rs10041724, rs10059100, rs1017550, rs10189857, rs10222987, rs10253861, rs10400776, rs10792966, rs10889193, rs11074658, rs113838095, rs114590429, rs11587591, rs1188887, rs11972285, rs12062845, rs12206846, rs12214364, rs12425850, rs12463321, rs12617870, rs12678836, rs12962050, rs12981974, rs13017586, rs13089152, rs13188731, rs13235840, rs1362910, rs1375561, rs1391954, rs1445979, rs16896229, rs17621…
Somatic movement→Brain structures	LST	CT_plinkmeta48	101	0.0081854	40.1121	rs10041724, rs10059100, rs10222987, rs10253861, rs10400776, rs10765775, rs10772643, rs10792966, rs10889193, rs11074658, rs113838095, rs114590429, rs11587591, rs1188887, rs11972285, rs12062845, rs12214364, rs12324720, rs12425850, rs12463321, rs12617870, rs12678836, rs12962050, rs12981974, rs13017586, rs13107325, rs13188731, rs1362910, rs1375561, rs1391954, rs1445979, rs16896229, rs17621391, rs1780…
Somatic movement→Brain structures	LST	CT_plinkmeta49	101	0.00826988	40.6519	rs10041724, rs10059100, rs10189857, rs10222987, rs10253861, rs10400776, rs10772643, rs10889193, rs11074658, rs113838095, rs114590429, rs11587591, rs1188887, rs11972285, rs12062845, rs12206846, rs12214364, rs12324720, rs12425850, rs12463321, rs12617870, rs12678836, rs12962050, rs12981974, rs13017586, rs13089152, rs13188731, rs13235840, rs1362910, rs1375561, rs1391954, rs16896229, rs17621391, rs178…
Somatic movement→Brain structures	LST	CT_plinkmeta50	100	0.00809883	40.0816	rs10041724, rs10059100, rs10189857, rs10222987, rs10253861, rs10400776, rs10765775, rs10772643, rs10792966, rs10889193, rs11074658, rs113838095, rs11587591, rs1188887, rs11972285, rs12062845, rs12206846, rs12214364, rs12324720, rs12425850, rs12463321, rs12617870, rs12678836, rs12962050, rs12981974, rs13017586, rs13089152, rs13107325, rs13188731, rs13235840, rs1362910, rs1375561, rs1391954, rs1689…
Somatic movement→Brain structures	LST	CT_plinkmeta51	93	0.00760372	40.5117	rs10041724, rs10059100, rs1017550, rs10189857, rs10222987, rs10253861, rs10400776, rs10772643, rs10889193, rs11074658, rs113838095, rs114590429, rs11587591, rs1188887, rs12206846, rs12214364, rs12324720, rs12425850, rs12463321, rs12617870, rs12678836, rs12962050, rs12981974, rs13017586, rs13089152, rs13188731, rs13235840, rs1362910, rs1375561, rs1391954, rs1445979, rs16896229, rs17801257, rs18026…
Somatic movement→Brain structures	LST	CT_plinkmeta52	96	0.00778812	40.1179	rs10041724, rs10059100, rs1017550, rs10189857, rs10222987, rs10253861, rs10400776, rs10889193, rs11074658, rs113838095, rs114590429, rs11587591, rs1188887, rs12062845, rs12206846, rs12214364, rs12324720, rs12463321, rs12678836, rs12962050, rs12981974, rs13017586, rs13089152, rs13188731, rs13235840, rs1362910, rs1375561, rs1391954, rs1445979, rs16896229, rs17801257, rs1802669, rs1947066, rs197439,…
Somatic movement→Brain structures	LST	CT_plinkmeta53	102	0.00829108	40.2401	rs10041724, rs10059100, rs10189857, rs10222987, rs10253861, rs10400776, rs10765775, rs10792966, rs10889193, rs11074658, rs113838095, rs114590429, rs11587591, rs1188887, rs11972285, rs12062845, rs12206846, rs12214364, rs12324720, rs12425850, rs12463321, rs12617870, rs12678836, rs12962050, rs12981974, rs13017586, rs13089152, rs13188731, rs13235840, rs1362910, rs1375561, rs1391954, rs1445979, rs1689…
Somatic movement→Brain structures	LST	CT_plinkmeta54	106	0.00858507	40.158	rs10041724, rs10059100, rs1017550, rs10189857, rs10222987, rs10253861, rs10400776, rs10792966, rs10889193, rs11074658, rs113838095, rs114590429, rs11587591, rs1188887, rs11972285, rs12062845, rs12206846, rs12214364, rs12324720, rs12425850, rs12463321, rs12617870, rs12678836, rs12962050, rs12981974, rs13017586, rs13089152, rs13188731, rs13235840, rs1362910, rs1375561, rs1391954, rs1445979, rs16896…
Somatic movement→Brain structures	LST	CT_plinkmeta55	101	0.00813031	39.7863	rs10041724, rs10059100, rs10222987, rs10253861, rs10400776, rs10772643, rs10792966, rs10889193, rs11074658, rs113838095, rs114590429, rs11587591, rs1188887, rs11972285, rs12062845, rs12206846, rs12214364, rs12324720, rs12425850, rs12463321, rs12617870, rs12678836, rs12962050, rs12981974, rs13017586, rs13188731, rs13235840, rs1362910, rs1375561, rs1391954, rs1445979, rs16896229, rs17621391, rs1780…
Somatic movement→Brain structures	LST	CT_plinkmeta56	102	0.00826971	40.1801	rs10041724, rs10059100, rs1017550, rs10189857, rs10222987, rs10253861, rs10400776, rs10765775, rs10772643, rs10889193, rs11074658, rs113838095, rs114590429, rs11587591, rs1188887, rs11972285, rs12062845, rs12206846, rs12214364, rs12425850, rs12463321, rs12617870, rs12678836, rs12962050, rs12981974, rs13017586, rs13089152, rs13188731, rs13235840, rs1362910, rs1375561, rs1391954, rs1445979, rs16896…
Somatic movement→Brain structures	LST	CT_plinkmeta57	107	0.00863866	40.0663	rs10041724, rs10059100, rs1017550, rs10189857, rs10222987, rs10253861, rs10400776, rs10765775, rs10772643, rs10792966, rs11074658, rs113838095, rs114590429, rs11587591, rs1188887, rs11972285, rs12062845, rs12206846, rs12214364, rs12324720, rs12425850, rs12463321, rs12617870, rs12678836, rs12981974, rs13017586, rs13089152, rs13107325, rs13188731, rs13235840, rs1362910, rs1375561, rs1391954, rs1445…
Somatic movement→Brain structures	LST	CT_plinkmeta58	105	0.00849036	40.1587	rs10041724, rs10059100, rs1017550, rs10189857, rs10222987, rs10253861, rs10400776, rs10765775, rs10772643, rs10792966, rs10889193, rs11074658, rs113838095, rs114590429, rs11587591, rs1188887, rs11972285, rs12062845, rs12206846, rs12214364, rs12324720, rs12425850, rs12463321, rs12617870, rs12678836, rs12981974, rs13017586, rs13089152, rs13107325, rs13188731, rs13235840, rs1362910, rs1375561, rs139…
Somatic movement→Brain structures	LST	CT_plinkmeta59	101	0.00824636	40.3938	rs10041724, rs10059100, rs1017550, rs10189857, rs10222987, rs10400776, rs10765775, rs10772643, rs10792966, rs10889193, rs11074658, rs113838095, rs114590429, rs11587591, rs1188887, rs11972285, rs12062845, rs12206846, rs12214364, rs12324720, rs12463321, rs12617870, rs12678836, rs12981974, rs13017586, rs13089152, rs13107325, rs13188731, rs13235840, rs1362910, rs1375561, rs1391954, rs17621391, rs1780…
Somatic movement→Brain structures	LST	CT_plinkmeta60	99	0.00790535	39.6125	rs10041724, rs10059100, rs1017550, rs10189857, rs10222987, rs10253861, rs10400776, rs10765775, rs10772643, rs10792966, rs113838095, rs114590429, rs11587591, rs1188887, rs11972285, rs12062845, rs12206846, rs12214364, rs12324720, rs12425850, rs12463321, rs12678836, rs12962050, rs12981974, rs13017586, rs13089152, rs13107325, rs13188731, rs13235840, rs1362910, rs1375561, rs1391954, rs1445979, rs16896…
Somatic movement→Brain structures	LST	CT_plinkmeta61	103	0.00840451	40.3557	rs10041724, rs10059100, rs10189857, rs10222987, rs10253861, rs10400776, rs10765775, rs10772643, rs10792966, rs10889193, rs11074658, rs113838095, rs114590429, rs11587591, rs1188887, rs11972285, rs12062845, rs12206846, rs12214364, rs12324720, rs12425850, rs12463321, rs12617870, rs12678836, rs12962050, rs12981974, rs13017586, rs13089152, rs13188731, rs13235840, rs1362910, rs1375561, rs1391954, rs144…
Somatic movement→Brain structures	LST	CT_plinkmeta62	104	0.00840502	40.088	rs10041724, rs10059100, rs1017550, rs10189857, rs10222987, rs10253861, rs10400776, rs10765775, rs10792966, rs10889193, rs11074658, rs113838095, rs114590429, rs11587591, rs1188887, rs12062845, rs12206846, rs12214364, rs12324720, rs12463321, rs12617870, rs12678836, rs12962050, rs12981974, rs13017586, rs13089152, rs13107325, rs13188731, rs13235840, rs1362910, rs1375561, rs1391954, rs1445979, rs16896…
Somatic movement→Brain structures	LST	CT_plinkmeta63	100	0.00800523	39.4772	rs10041724, rs10059100, rs10222987, rs10253861, rs10400776, rs10765775, rs10792966, rs10889193, rs11074658, rs113838095, rs114590429, rs11587591, rs1188887, rs11972285, rs12062845, rs12206846, rs12214364, rs12324720, rs12463321, rs12617870, rs12962050, rs12981974, rs13017586, rs13089152, rs13107325, rs13188731, rs13235840, rs1375561, rs1391954, rs16896229, rs17621391, rs17801257, rs1802669, rs186…
Somatic movement→Brain structures	LST	CT_plinkmeta64	106	0.00855977	40.0661	rs10041724, rs10059100, rs1017550, rs10189857, rs10222987, rs10253861, rs10400776, rs10765775, rs10772643, rs10792966, rs10889193, rs11074658, rs113838095, rs114590429, rs11587591, rs1188887, rs12062845, rs12206846, rs12214364, rs12324720, rs12425850, rs12463321, rs12617870, rs12678836, rs12962050, rs12981974, rs13017586, rs13089152, rs13107325, rs13188731, rs13235840, rs1362910, rs1375561, rs139…
Somatic movement→Brain structures	LST	CT_plinkmeta65	96	0.00754245	38.8865	rs10041724, rs10059100, rs1017550, rs10189857, rs10222987, rs10253861, rs10400776, rs10765775, rs10772643, rs10792966, rs10889193, rs11074658, rs113838095, rs114590429, rs11587591, rs1188887, rs11972285, rs12062845, rs12206846, rs12214364, rs12324720, rs12425850, rs12463321, rs12617870, rs12678836, rs12962050, rs12981974, rs13017586, rs13089152, rs13235840, rs1362910, rs1375561, rs1391954, rs1445…
Somatic movement→Brain structures	LST	CT_plinkmeta66	98	0.00791359	40.0767	rs10041724, rs10059100, rs10189857, rs10222987, rs10253861, rs10400776, rs10765775, rs10772643, rs10792966, rs11074658, rs113838095, rs114590429, rs11587591, rs1188887, rs12062845, rs12206846, rs12214364, rs12324720, rs12425850, rs12463321, rs12617870, rs12962050, rs12981974, rs13017586, rs13089152, rs13188731, rs13235840, rs1362910, rs1375561, rs1391954, rs1445979, rs16896229, rs17621391, rs1780…
Somatic movement→Brain structures	LST	CT_plinkmeta67	102	0.00826348	40.1474	rs10041724, rs10059100, rs10222987, rs10253861, rs10400776, rs10765775, rs10792966, rs10889193, rs11074658, rs113838095, rs114590429, rs11587591, rs1188887, rs11972285, rs12206846, rs12214364, rs12324720, rs12425850, rs12463321, rs12617870, rs12678836, rs12962050, rs12981974, rs13017586, rs13089152, rs13107325, rs13188731, rs13235840, rs1362910, rs1375561, rs1391954, rs1445979, rs16896229, rs1762…
Somatic movement→Brain structures	LST	CT_plinkmeta68	100	0.00811159	40.1384	rs10041724, rs10059100, rs10222987, rs10400776, rs10765775, rs10792966, rs10889193, rs11074658, rs113838095, rs114590429, rs11587591, rs1188887, rs11972285, rs12062845, rs12206846, rs12214364, rs12324720, rs12425850, rs12463321, rs12617870, rs12678836, rs12962050, rs12981974, rs13017586, rs13089152, rs13107325, rs13188731, rs13235840, rs1362910, rs1375561, rs1391954, rs1445979, rs16896229, rs1762…
Somatic movement→Brain structures	LST	CT_plinkmeta69	97	0.0077128	39.3592	rs10041724, rs10059100, rs10222987, rs10400776, rs10765775, rs10772643, rs10792966, rs10889193, rs11074658, rs113838095, rs114590429, rs11587591, rs1188887, rs12062845, rs12206846, rs12214364, rs12324720, rs12425850, rs12463321, rs12617870, rs12678836, rs12962050, rs12981974, rs13017586, rs13089152, rs13107325, rs13188731, rs13235840, rs1362910, rs1375561, rs1391954, rs1445979, rs16896229, rs1762…
Somatic movement→Brain structures	LST	CT_plinkmeta70	100	0.00815795	40.414	rs10041724, rs10059100, rs10222987, rs10253861, rs10400776, rs10765775, rs10792966, rs10889193, rs11074658, rs113838095, rs114590429, rs11587591, rs1188887, rs11972285, rs12062845, rs12214364, rs12324720, rs12425850, rs12463321, rs12617870, rs12678836, rs12962050, rs12981974, rs13017586, rs13089152, rs13107325, rs13188731, rs13235840, rs1362910, rs1375561, rs1391954, rs16896229, rs17621391, rs178…
Somatic movement→Brain structures	LST	CT_plinkmeta71	99	0.00797304	39.9916	rs10041724, rs10059100, rs10222987, rs10253861, rs10400776, rs10792966, rs10889193, rs11074658, rs113838095, rs114590429, rs11587591, rs1188887, rs11972285, rs12062845, rs12206846, rs12214364, rs12324720, rs12425850, rs12463321, rs12617870, rs12678836, rs12962050, rs12981974, rs13017586, rs13089152, rs13107325, rs13188731, rs13235840, rs1362910, rs1375561, rs1391954, rs1445979, rs16896229, rs1762…
Somatic movement→Brain structures	LST	CT_plinkmeta72	102	0.00817677	39.7251	rs10041724, rs10059100, rs1017550, rs10189857, rs10222987, rs10253861, rs10400776, rs10765775, rs10772643, rs10792966, rs10889193, rs11074658, rs113838095, rs114590429, rs11587591, rs1188887, rs11972285, rs12062845, rs12206846, rs12214364, rs12324720, rs12425850, rs12463321, rs12617870, rs12678836, rs12962050, rs12981974, rs13017586, rs13089152, rs13188731, rs13235840, rs1362910, rs1375561, rs139…
Somatic movement→Brain structures	LST	CT_plinkmeta73	101	0.00817698	40.0828	rs10041724, rs10059100, rs10189857, rs10222987, rs10253861, rs10400776, rs10772643, rs10792966, rs10889193, rs11074658, rs113838095, rs114590429, rs11587591, rs1188887, rs11972285, rs12062845, rs12206846, rs12214364, rs12324720, rs12425850, rs12463321, rs12617870, rs12678836, rs12962050, rs12981974, rs13017586, rs13089152, rs13107325, rs13188731, rs13235840, rs1362910, rs1375561, rs1391954, rs168…
Somatic movement→Brain structures	LST	CT_plinkmeta74	101	0.00819485	40.2262	rs10041724, rs10059100, rs1017550, rs10189857, rs10222987, rs10253861, rs10400776, rs10765775, rs10772643, rs10889193, rs11074658, rs113838095, rs114590429, rs11587591, rs1188887, rs11972285, rs12062845, rs12206846, rs12214364, rs12324720, rs12425850, rs12463321, rs12678836, rs12962050, rs12981974, rs13017586, rs13089152, rs13188731, rs1362910, rs1375561, rs1391954, rs1445979, rs17621391, rs17801…
Somatic movement→Brain structures	LST	CT_plinkmeta75	99	0.00788278	39.4758	rs10041724, rs10059100, rs10189857, rs10222987, rs10253861, rs10400776, rs10765775, rs10772643, rs10792966, rs10889193, rs11074658, rs113838095, rs114590429, rs11587591, rs1188887, rs11972285, rs12062845, rs12206846, rs12214364, rs12324720, rs12425850, rs12463321, rs12617870, rs12678836, rs12962050, rs13017586, rs13089152, rs13188731, rs1362910, rs1375561, rs1391954, rs1445979, rs16896229, rs1762…
Somatic movement→Brain structures	LST	CT_plinkmeta76	98	0.00777969	39.3457	rs10041724, rs10059100, rs10189857, rs10222987, rs10253861, rs10400776, rs10765775, rs10772643, rs10792966, rs10889193, rs11074658, rs113838095, rs114590429, rs11587591, rs1188887, rs12062845, rs12206846, rs12214364, rs12324720, rs12425850, rs12463321, rs12617870, rs12678836, rs12962050, rs12981974, rs13017586, rs13089152, rs13188731, rs13235840, rs1362910, rs1375561, rs1391954, rs1445979, rs1689…
Somatic movement→Brain structures	LST	CT_plinkmeta77	97	0.00768545	39.1974	rs10041724, rs10059100, rs10222987, rs10253861, rs10400776, rs10765775, rs10772643, rs10792966, rs10889193, rs11074658, rs113838095, rs114590429, rs11587591, rs1188887, rs11972285, rs12062845, rs12206846, rs12214364, rs12324720, rs12425850, rs12463321, rs12617870, rs12678836, rs12962050, rs12981974, rs13017586, rs13089152, rs13188731, rs13235840, rs1375561, rs1391954, rs1445979, rs16896229, rs176…
Somatic movement→Brain structures	LST	CT_plinkmeta78	104	0.00843443	40.2709	rs10041724, rs10059100, rs1017550, rs10189857, rs10222987, rs10253861, rs10400776, rs10765775, rs10772643, rs10792966, rs10889193, rs11074658, rs113838095, rs114590429, rs11587591, rs1188887, rs11972285, rs12062845, rs12206846, rs12214364, rs12324720, rs12425850, rs12463321, rs12617870, rs12678836, rs12962050, rs12981974, rs13017586, rs13089152, rs13107325, rs13188731, rs13235840, rs1362910, rs13…
Somatic movement→Brain structures	LST	CT_plinkmeta79	103	0.00836136	40.2825	rs10041724, rs10189857, rs10222987, rs10253861, rs10400776, rs10765775, rs10772643, rs10792966, rs10889193, rs11074658, rs113838095, rs114590429, rs11587591, rs1188887, rs11972285, rs12062845, rs12206846, rs12214364, rs12324720, rs12425850, rs12463321, rs12617870, rs12678836, rs12962050, rs12981974, rs13017586, rs13089152, rs13107325, rs13188731, rs13235840, rs1362910, rs1375561, rs1391954, rs144…
Somatic movement→Brain structures	LST	CT_plinkmeta80	100	0.00799188	39.6884	rs10041724, rs10059100, rs10189857, rs10222987, rs10253861, rs10400776, rs10772643, rs10792966, rs10889193, rs11074658, rs113838095, rs114590429, rs1188887, rs11972285, rs12062845, rs12206846, rs12214364, rs12324720, rs12425850, rs12617870, rs12678836, rs12962050, rs12981974, rs13017586, rs13107325, rs13188731, rs13235840, rs1362910, rs1375561, rs1391954, rs1445979, rs16896229, rs17621391, rs1780…
Somatic movement→Brain structures	LST	CT_plinkmeta81	99	0.00806782	40.3986	rs10041724, rs10059100, rs10189857, rs10253861, rs10400776, rs10765775, rs10772643, rs10792966, rs10889193, rs11074658, rs113838095, rs114590429, rs11587591, rs1188887, rs11972285, rs12062845, rs12206846, rs12214364, rs12324720, rs12425850, rs12463321, rs12617870, rs12678836, rs12962050, rs12981974, rs13017586, rs13089152, rs13107325, rs13188731, rs13235840, rs1362910, rs1375561, rs1391954, rs144…
Somatic movement→Brain structures	LST	CT_plinkmeta82	98	0.00784433	39.7144	rs10041724, rs10059100, rs10189857, rs10222987, rs10253861, rs10400776, rs10772643, rs10889193, rs11074658, rs113838095, rs114590429, rs11587591, rs1188887, rs12062845, rs12206846, rs12214364, rs12324720, rs12425850, rs12463321, rs12617870, rs12678836, rs12962050, rs12981974, rs13017586, rs13089152, rs13188731, rs13235840, rs1362910, rs1375561, rs1391954, rs1445979, rs16896229, rs17621391, rs1780…
Somatic movement→Brain structures	LST	CT_plinkmeta83	100	0.00803476	39.8468	rs10041724, rs10059100, rs10189857, rs10222987, rs10253861, rs10400776, rs10765775, rs10772643, rs10792966, rs10889193, rs11074658, rs113838095, rs114590429, rs11587591, rs1188887, rs11972285, rs12062845, rs12206846, rs12214364, rs12324720, rs12425850, rs12463321, rs12617870, rs12678836, rs12962050, rs12981974, rs13017586, rs13107325, rs13188731, rs13235840, rs1362910, rs1375561, rs1391954, rs168…
Somatic movement→Brain structures	LST	CT_plinkmeta84	97	0.00796403	40.6202	rs10041724, rs10059100, rs10189857, rs10222987, rs10400776, rs10772643, rs10889193, rs11074658, rs113838095, rs114590429, rs11587591, rs1188887, rs11972285, rs12062845, rs12206846, rs12214364, rs12324720, rs12425850, rs12463321, rs12617870, rs12678836, rs12962050, rs12981974, rs13017586, rs13089152, rs13107325, rs13188731, rs13235840, rs1362910, rs1375561, rs1391954, rs1445979, rs16896229, rs1762…
Somatic movement→Brain structures	LST	CT_plinkmeta85	99	0.0079399	39.7082	rs10041724, rs10059100, rs10189857, rs10222987, rs10253861, rs10400776, rs10772643, rs10889193, rs11074658, rs113838095, rs114590429, rs11587591, rs1188887, rs12062845, rs12206846, rs12214364, rs12324720, rs12425850, rs12463321, rs12617870, rs12678836, rs12962050, rs12981974, rs13017586, rs13089152, rs13107325, rs13188731, rs13235840, rs1362910, rs1375561, rs1391954, rs1445979, rs16896229, rs1762…
Somatic movement→Brain structures	LST	CT_plinkmeta86	100	0.00797372	39.4954	rs10041724, rs10059100, rs10189857, rs10222987, rs10400776, rs10765775, rs10792966, rs10889193, rs11074658, rs113838095, rs114590429, rs11587591, rs1188887, rs11972285, rs12062845, rs12206846, rs12214364, rs12324720, rs12425850, rs12463321, rs12678836, rs12962050, rs12981974, rs13017586, rs13089152, rs13107325, rs13188731, rs13235840, rs1362910, rs1375561, rs1391954, rs1445979, rs16896229, rs1762…
Somatic movement→Brain structures	LST	CT_plinkmeta87	105	0.00842716	39.8061	rs10041724, rs10059100, rs10189857, rs10222987, rs10253861, rs10400776, rs10772643, rs10792966, rs10889193, rs11074658, rs113838095, rs114590429, rs11587591, rs1188887, rs11972285, rs12062845, rs12206846, rs12214364, rs12324720, rs12425850, rs12463321, rs12617870, rs12678836, rs12962050, rs12981974, rs13017586, rs13089152, rs13107325, rs13188731, rs13235840, rs1362910, rs1375561, rs1391954, rs144…
Somatic movement→Brain structures	LST	CT_plinkmeta88	98	0.0078282	39.5854	rs10041724, rs10059100, rs1017550, rs10189857, rs10222987, rs10253861, rs10400776, rs10765775, rs10772643, rs10792966, rs11074658, rs113838095, rs114590429, rs11587591, rs1188887, rs11972285, rs12062845, rs12206846, rs12214364, rs12425850, rs12463321, rs12617870, rs12678836, rs12962050, rs12981974, rs13017586, rs13089152, rs13188731, rs13235840, rs1375561, rs1391954, rs1445979, rs16896229, rs1762…
Somatic movement→Brain structures	LST	CT_plinkmeta89	102	0.00818921	39.7613	rs10041724, rs10059100, rs10189857, rs10222987, rs10253861, rs10400776, rs10765775, rs10772643, rs10792966, rs10889193, rs11074658, rs113838095, rs114590429, rs11587591, rs1188887, rs11972285, rs12062845, rs12206846, rs12214364, rs12324720, rs12425850, rs12463321, rs12617870, rs12962050, rs12981974, rs13017586, rs13089152, rs13107325, rs13188731, rs13235840, rs1391954, rs1445979, rs16896229, rs17…
Somatic movement→Brain structures	LST	CT_plinkmeta90	103	0.00819927	39.4623	rs10041724, rs10059100, rs1017550, rs10189857, rs10222987, rs10253861, rs10400776, rs10765775, rs10772643, rs10792966, rs10889193, rs11074658, rs113838095, rs114590429, rs11587591, rs1188887, rs11972285, rs12062845, rs12206846, rs12214364, rs12324720, rs12425850, rs12463321, rs12617870, rs12678836, rs12962050, rs12981974, rs13017586, rs13089152, rs13188731, rs13235840, rs1362910, rs1391954, rs144…
Somatic movement→Brain structures	LST	CT_plinkmeta91	97	0.00773948	39.5238	rs10041724, rs10059100, rs1017550, rs10189857, rs10253861, rs10400776, rs10765775, rs10772643, rs10792966, rs10889193, rs11074658, rs113838095, rs11587591, rs1188887, rs11972285, rs12062845, rs12206846, rs12214364, rs12324720, rs12425850, rs12463321, rs12617870, rs12678836, rs12962050, rs12981974, rs13017586, rs13089152, rs13188731, rs13235840, rs1375561, rs1391954, rs1445979, rs16896229, rs17801…
Somatic movement→Brain structures	LST	CT_plinkmeta92	103	0.0082558	39.782	rs10041724, rs10059100, rs1017550, rs10189857, rs10222987, rs10253861, rs10400776, rs10765775, rs10792966, rs10889193, rs11074658, rs113838095, rs114590429, rs11587591, rs1188887, rs11972285, rs12062845, rs12206846, rs12214364, rs12324720, rs12425850, rs12463321, rs12617870, rs12678836, rs12962050, rs13017586, rs13089152, rs13188731, rs13235840, rs1362910, rs1375561, rs1391954, rs1445979, rs16896…
Somatic movement→Brain structures	LST	CT_plinkmeta93	102	0.00823991	39.9893	rs10041724, rs10059100, rs10189857, rs10222987, rs10253861, rs10400776, rs10765775, rs10772643, rs10792966, rs10889193, rs11074658, rs113838095, rs114590429, rs11587591, rs1188887, rs11972285, rs12206846, rs12214364, rs12324720, rs12425850, rs12463321, rs12617870, rs12678836, rs12962050, rs12981974, rs13017586, rs13089152, rs13188731, rs13235840, rs1362910, rs1375561, rs1391954, rs1445979, rs1689…
Somatic movement→Brain structures	LST	CT_plinkmeta94	105	0.00836112	39.5108	rs10041724, rs10059100, rs1017550, rs10189857, rs10222987, rs10253861, rs10400776, rs10765775, rs10772643, rs10792966, rs10889193, rs11074658, rs114590429, rs11587591, rs1188887, rs11972285, rs12062845, rs12206846, rs12214364, rs12324720, rs12425850, rs12463321, rs12617870, rs12678836, rs12962050, rs12981974, rs13017586, rs13089152, rs13188731, rs13235840, rs1362910, rs1375561, rs1391954, rs14459…
Somatic movement→Brain structures	LST	CT_plinkmeta95	101	0.00817505	40.1679	rs10041724, rs10059100, rs10189857, rs10222987, rs10253861, rs10400776, rs10772643, rs10792966, rs10889193, rs11074658, rs113838095, rs114590429, rs11587591, rs1188887, rs11972285, rs12062845, rs12206846, rs12214364, rs12324720, rs12425850, rs12463321, rs12617870, rs12678836, rs12962050, rs12981974, rs13017586, rs13089152, rs13107325, rs13188731, rs1362910, rs1375561, rs1391954, rs1445979, rs1689…
Somatic movement→Brain structures	LST	CT_plinkmeta96	101	0.00823284	40.3803	rs10041724, rs10059100, rs1017550, rs10189857, rs10222987, rs10253861, rs10400776, rs10792966, rs10889193, rs11074658, rs113838095, rs114590429, rs11587591, rs1188887, rs12062845, rs12206846, rs12214364, rs12324720, rs12425850, rs12463321, rs12617870, rs12678836, rs12962050, rs12981974, rs13017586, rs13188731, rs13235840, rs1362910, rs1375561, rs1391954, rs16896229, rs17801257, rs1802669, rs18603…
Somatic movement→Brain structures	LST	CT_plinkmeta97	101	0.00821815	40.3973	rs10041724, rs10059100, rs10189857, rs10222987, rs10253861, rs10400776, rs10792966, rs10889193, rs11074658, rs113838095, rs114590429, rs11587591, rs1188887, rs11972285, rs12062845, rs12206846, rs12214364, rs12324720, rs12425850, rs12463321, rs12617870, rs12678836, rs12962050, rs12981974, rs13017586, rs13089152, rs13107325, rs13188731, rs13235840, rs1362910, rs1375561, rs1391954, rs1445979, rs1689…
Somatic movement→Brain structures	LST	CT_plinkmeta98	98	0.00793105	40.1421	rs10041724, rs10059100, rs10222987, rs10253861, rs10400776, rs10765775, rs11074658, rs113838095, rs114590429, rs11587591, rs1188887, rs11972285, rs12062845, rs12206846, rs12214364, rs12324720, rs12425850, rs12463321, rs12617870, rs12678836, rs12962050, rs12981974, rs13017586, rs13089152, rs13107325, rs13188731, rs13235840, rs1362910, rs1375561, rs1391954, rs1445979, rs16896229, rs17621391, rs1780…
Somatic movement→Brain structures	LST	CT_plinkmeta99	102	0.00827898	40.3488	rs10041724, rs10059100, rs1017550, rs10189857, rs10222987, rs10253861, rs10792966, rs10889193, rs11074658, rs113838095, rs114590429, rs11587591, rs1188887, rs11972285, rs12062845, rs12206846, rs12214364, rs12324720, rs12425850, rs12463321, rs12617870, rs12678836, rs12962050, rs12981974, rs13017586, rs13089152, rs13188731, rs13235840, rs1362910, rs1375561, rs1391954, rs1445979, rs16896229, rs17621…
Somatic movement→Brain structures	LST	CT_plinkmeta100	100	0.00805643	39.9638	rs10041724, rs10059100, rs10189857, rs10222987, rs10253861, rs10400776, rs10792966, rs10889193, rs11074658, rs114590429, rs11587591, rs1188887, rs11972285, rs12062845, rs12206846, rs12214364, rs12324720, rs12425850, rs12463321, rs12617870, rs12678836, rs12962050, rs12981974, rs13017586, rs13089152, rs13188731, rs13235840, rs1362910, rs1375561, rs1391954, rs1445979, rs16896229, rs17621391, rs17801…
Somatic movement→Brain structures	LST	CT_plinkmeta101	103	0.00833987	40.08	rs10041724, rs10059100, rs10189857, rs10222987, rs10253861, rs10400776, rs10772643, rs10792966, rs10889193, rs11074658, rs113838095, rs114590429, rs11587591, rs1188887, rs11972285, rs12062845, rs12206846, rs12214364, rs12324720, rs12463321, rs12617870, rs12678836, rs12962050, rs13017586, rs13089152, rs13188731, rs13235840, rs1362910, rs1375561, rs1391954, rs1445979, rs16896229, rs17621391, rs1780…
Somatic movement→Brain structures	LST	CT_plinkmeta102	96	0.00768919	39.6751	rs10041724, rs10059100, rs1017550, rs10189857, rs10222987, rs10253861, rs10400776, rs10792966, rs10889193, rs11074658, rs113838095, rs114590429, rs11587591, rs1188887, rs11972285, rs12062845, rs12206846, rs12214364, rs12324720, rs12463321, rs12617870, rs12678836, rs12962050, rs13017586, rs13089152, rs13188731, rs13235840, rs1362910, rs1375561, rs1391954, rs1445979, rs16896229, rs17621391, rs17801…
Somatic movement→Brain structures	LST	CT_plinkmeta103	96	0.00777217	40.1679	rs10041724, rs10059100, rs10189857, rs10222987, rs10253861, rs10400776, rs10765775, rs10792966, rs10889193, rs113838095, rs114590429, rs11587591, rs1188887, rs11972285, rs12062845, rs12206846, rs12214364, rs12463321, rs12617870, rs12678836, rs12962050, rs12981974, rs13017586, rs13089152, rs13107325, rs13188731, rs13235840, rs1362910, rs1375561, rs1445979, rs16896229, rs17621391, rs17801257, rs180…
Somatic movement→Brain structures	LST	CT_plinkmeta104	101	0.00820962	40.256	rs10041724, rs10059100, rs1017550, rs10189857, rs10222987, rs10253861, rs10400776, rs10765775, rs10772643, rs10889193, rs113838095, rs114590429, rs11587591, rs1188887, rs11972285, rs12062845, rs12206846, rs12214364, rs12324720, rs12425850, rs12463321, rs12617870, rs12678836, rs12962050, rs12981974, rs13017586, rs13089152, rs13188731, rs13235840, rs1362910, rs1375561, rs1391954, rs1445979, rs16896…
Somatic movement→Brain structures	LST	CT_plinkmeta105	94	0.00758077	39.8864	rs10041724, rs10059100, rs10222987, rs10253861, rs10400776, rs10765775, rs10772643, rs10889193, rs11074658, rs113838095, rs114590429, rs11587591, rs1188887, rs11972285, rs12062845, rs12206846, rs12214364, rs12324720, rs12425850, rs12463321, rs12617870, rs12678836, rs12962050, rs12981974, rs13017586, rs13089152, rs13188731, rs13235840, rs1362910, rs1375561, rs1391954, rs1445979, rs16896229, rs1762…
Somatic movement→Brain structures	LST	CT_plinkmeta106	97	0.00782843	40.0303	rs10041724, rs10059100, rs10189857, rs10222987, rs10253861, rs10400776, rs10765775, rs10772643, rs10792966, rs10889193, rs11074658, rs114590429, rs11587591, rs1188887, rs11972285, rs12062845, rs12206846, rs12214364, rs12324720, rs12425850, rs12463321, rs12617870, rs12678836, rs12962050, rs13017586, rs13089152, rs13188731, rs13235840, rs1375561, rs1391954, rs1445979, rs16896229, rs17621391, rs1780…
Somatic movement→Brain structures	LST	CT_plinkmeta107	89	0.00702171	39.2152	rs10041724, rs10059100, rs1017550, rs10189857, rs10222987, rs10253861, rs10400776, rs10765775, rs10792966, rs10889193, rs11074658, rs113838095, rs114590429, rs1188887, rs12062845, rs12206846, rs12214364, rs12324720, rs12425850, rs12463321, rs12617870, rs12678836, rs12962050, rs12981974, rs13017586, rs13089152, rs13107325, rs13188731, rs1362910, rs1375561, rs1391954, rs1445979, rs16896229, rs17801…
Somatic movement→Brain structures	LST	CT_plinkmeta108	104	0.00841217	40.0999	rs10041724, rs10059100, rs10189857, rs10222987, rs10253861, rs10400776, rs10765775, rs10772643, rs10792966, rs10889193, rs11074658, rs113838095, rs114590429, rs11587591, rs1188887, rs11972285, rs12062845, rs12206846, rs12214364, rs12425850, rs12463321, rs12617870, rs12678836, rs12962050, rs13089152, rs13107325, rs13188731, rs13235840, rs1362910, rs1375561, rs1391954, rs1445979, rs16896229, rs1762…
Somatic movement→Brain structures	LST	CT_plinkmeta109	97	0.00769562	39.3465	rs10041724, rs10059100, rs1017550, rs10189857, rs10222987, rs10253861, rs10400776, rs10765775, rs10772643, rs10792966, rs10889193, rs11074658, rs114590429, rs11587591, rs1188887, rs11972285, rs12062845, rs12206846, rs12214364, rs12324720, rs12425850, rs12463321, rs12617870, rs12678836, rs12962050, rs13089152, rs13188731, rs13235840, rs1362910, rs1375561, rs1391954, rs1445979, rs16896229, rs176213…
Somatic movement→Brain structures	LST	CT_plinkmeta110	103	0.00832234	40.0246	rs10041724, rs10059100, rs1017550, rs10222987, rs10400776, rs10765775, rs10772643, rs10792966, rs10889193, rs11074658, rs113838095, rs114590429, rs11587591, rs1188887, rs11972285, rs12062845, rs12206846, rs12214364, rs12324720, rs12425850, rs12463321, rs12617870, rs12678836, rs12962050, rs12981974, rs13017586, rs13089152, rs13188731, rs13235840, rs1362910, rs1375561, rs1391954, rs1445979, rs16896…
Somatic movement→Brain structures	LST	CT_plinkmeta111	107	0.00857789	39.74	rs10041724, rs10059100, rs10189857, rs10222987, rs10253861, rs10400776, rs10765775, rs10772643, rs10792966, rs10889193, rs11074658, rs113838095, rs114590429, rs11587591, rs1188887, rs11972285, rs12062845, rs12206846, rs12214364, rs12324720, rs12425850, rs12463321, rs12617870, rs12678836, rs12962050, rs12981974, rs13017586, rs13089152, rs13107325, rs13188731, rs13235840, rs1362910, rs1375561, rs13…
Somatic movement→Brain structures	LST	CT_plinkmeta112	100	0.00805293	39.9055	rs10041724, rs10059100, rs10189857, rs10222987, rs10253861, rs10400776, rs10765775, rs10772643, rs10792966, rs10889193, rs11074658, rs114590429, rs11587591, rs1188887, rs11972285, rs12062845, rs12206846, rs12214364, rs12324720, rs12425850, rs12463321, rs12617870, rs12678836, rs12981974, rs13017586, rs13089152, rs13188731, rs13235840, rs1375561, rs1391954, rs1445979, rs16896229, rs17621391, rs1780…
Somatic movement→Brain structures	LST	CT_plinkmeta113	99	0.00796655	39.8987	rs10041724, rs10059100, rs10189857, rs10222987, rs10253861, rs10400776, rs10765775, rs10772643, rs10792966, rs10889193, rs11074658, rs113838095, rs114590429, rs11587591, rs1188887, rs11972285, rs12062845, rs12214364, rs12324720, rs12425850, rs12463321, rs12617870, rs12678836, rs12962050, rs12981974, rs13188731, rs13235840, rs1362910, rs1375561, rs1391954, rs1445979, rs16896229, rs17621391, rs1780…
Somatic movement→Brain structures	LST	CT_plinkmeta114	103	0.00835512	40.2382	rs10041724, rs10059100, rs1017550, rs10189857, rs10222987, rs10253861, rs10400776, rs10765775, rs10772643, rs10792966, rs10889193, rs11074658, rs113838095, rs114590429, rs11587591, rs1188887, rs11972285, rs12062845, rs12206846, rs12214364, rs12324720, rs12425850, rs12463321, rs12617870, rs12678836, rs12962050, rs13017586, rs13089152, rs13107325, rs13188731, rs13235840, rs1362910, rs1375561, rs139…
Somatic movement→Brain structures	LST	CT_plinkmeta115	103	0.00820059	39.4138	rs10041724, rs10059100, rs1017550, rs10222987, rs10253861, rs10400776, rs10765775, rs10772643, rs10792966, rs10889193, rs11074658, rs113838095, rs114590429, rs11587591, rs1188887, rs11972285, rs12062845, rs12206846, rs12214364, rs12324720, rs12425850, rs12463321, rs12617870, rs12678836, rs12962050, rs12981974, rs13017586, rs13107325, rs13188731, rs13235840, rs1375561, rs1391954, rs1445979, rs1689…
Somatic movement→Brain structures	LST	CT_plinkmeta116	100	0.00811386	40.1872	rs10041724, rs10059100, rs1017550, rs10189857, rs10222987, rs10253861, rs10400776, rs10889193, rs11074658, rs113838095, rs114590429, rs11587591, rs1188887, rs11972285, rs12062845, rs12206846, rs12214364, rs12324720, rs12463321, rs12617870, rs12678836, rs12962050, rs12981974, rs13017586, rs13089152, rs13107325, rs13188731, rs13235840, rs1362910, rs1375561, rs1391954, rs1445979, rs16896229, rs17621…
Somatic movement→Brain structures	LST	CT_plinkmeta117	100	0.00813341	40.3062	rs10041724, rs10059100, rs10189857, rs10222987, rs10400776, rs10792966, rs10889193, rs11074658, rs113838095, rs114590429, rs11587591, rs1188887, rs12062845, rs12206846, rs12214364, rs12324720, rs12425850, rs12463321, rs12617870, rs12678836, rs12962050, rs12981974, rs13017586, rs13089152, rs13188731, rs13235840, rs1362910, rs1375561, rs1391954, rs1445979, rs16896229, rs17621391, rs17801257, rs1802…
Somatic movement→Brain structures	LST	CT_plinkmeta118	106	0.00849086	39.6799	rs10041724, rs10059100, rs1017550, rs10189857, rs10222987, rs10253861, rs10400776, rs10765775, rs10772643, rs10792966, rs10889193, rs11074658, rs113838095, rs114590429, rs11587591, rs1188887, rs11972285, rs12062845, rs12206846, rs12214364, rs12324720, rs12425850, rs12463321, rs12617870, rs12678836, rs12962050, rs12981974, rs13017586, rs13089152, rs13188731, rs13235840, rs1362910, rs1375561, rs139…
Somatic movement→Brain structures	LST	CT_plinkmeta119	104	0.0083472	39.7429	rs10041724, rs10059100, rs1017550, rs10189857, rs10222987, rs10253861, rs10400776, rs10765775, rs10772643, rs10792966, rs10889193, rs11074658, rs113838095, rs114590429, rs11587591, rs1188887, rs11972285, rs12062845, rs12206846, rs12214364, rs12324720, rs12425850, rs12463321, rs12617870, rs12678836, rs12962050, rs12981974, rs13017586, rs13089152, rs13188731, rs13235840, rs1362910, rs1375561, rs139…
Somatic movement→Brain structures	LST	CT_plinkmeta120	102	0.00814767	39.6257	rs10041724, rs10059100, rs1017550, rs10189857, rs10222987, rs10253861, rs10400776, rs10765775, rs10772643, rs10792966, rs10889193, rs11074658, rs113838095, rs114590429, rs11587591, rs1188887, rs11972285, rs12062845, rs12206846, rs12214364, rs12324720, rs12425850, rs12617870, rs12678836, rs12962050, rs12981974, rs13017586, rs13089152, rs13188731, rs1362910, rs1391954, rs1445979, rs16896229, rs1762…
Somatic movement→Brain structures	LST	CT_plinkmeta121	101	0.00821095	40.2481	rs10041724, rs10059100, rs1017550, rs10189857, rs10222987, rs10400776, rs10772643, rs10792966, rs10889193, rs113838095, rs114590429, rs11587591, rs1188887, rs11972285, rs12062845, rs12206846, rs12214364, rs12324720, rs12425850, rs12463321, rs12617870, rs12678836, rs12962050, rs12981974, rs13017586, rs13089152, rs13188731, rs13235840, rs1362910, rs1375561, rs1391954, rs1445979, rs16896229, rs17621…
Somatic movement→Brain structures	LST	CT_plinkmeta122	103	0.00833103	40.0142	rs10041724, rs10059100, rs1017550, rs10222987, rs10253861, rs10400776, rs10765775, rs10772643, rs10792966, rs10889193, rs11074658, rs113838095, rs114590429, rs11587591, rs1188887, rs11972285, rs12062845, rs12206846, rs12214364, rs12324720, rs12425850, rs12463321, rs12617870, rs12678836, rs12962050, rs12981974, rs13017586, rs13089152, rs13188731, rs13235840, rs1375561, rs1391954, rs1445979, rs1689…
Somatic movement→Brain structures	LST	CT_plinkmeta123	97	0.00777574	39.7036	rs10041724, rs10059100, rs10222987, rs10253861, rs10400776, rs10765775, rs10792966, rs10889193, rs11074658, rs113838095, rs114590429, rs11587591, rs1188887, rs11972285, rs12062845, rs12206846, rs12214364, rs12324720, rs12425850, rs12463321, rs12617870, rs12678836, rs12962050, rs12981974, rs13017586, rs13089152, rs13188731, rs13235840, rs1362910, rs1375561, rs1391954, rs1445979, rs16896229, rs1762…
Somatic movement→Brain structures	LST	CT_plinkmeta124	97	0.00784396	40.1623	rs10041724, rs1017550, rs10189857, rs10222987, rs10253861, rs10400776, rs10772643, rs10792966, rs10889193, rs11074658, rs113838095, rs114590429, rs11587591, rs1188887, rs12062845, rs12206846, rs12214364, rs12324720, rs12425850, rs12463321, rs12617870, rs12678836, rs12962050, rs12981974, rs13017586, rs13089152, rs13188731, rs1362910, rs1375561, rs1391954, rs1445979, rs16896229, rs17621391, rs17801…
Somatic movement→Brain structures	LST	CT_plinkmeta125	98	0.00784537	39.6112	rs10041724, rs10059100, rs10189857, rs10222987, rs10253861, rs10400776, rs10765775, rs10772643, rs10792966, rs10889193, rs11074658, rs113838095, rs114590429, rs11587591, rs1188887, rs11972285, rs12062845, rs12206846, rs12214364, rs12425850, rs12463321, rs12617870, rs12678836, rs12962050, rs12981974, rs13017586, rs13089152, rs13188731, rs13235840, rs1362910, rs1375561, rs1391954, rs1445979, rs1689…
Somatic movement→Brain structures	LST	CT_plinkmeta126	99	0.00806663	40.332	rs1017550, rs10189857, rs10222987, rs10400776, rs10765775, rs10772643, rs10792966, rs10889193, rs11074658, rs113838095, rs114590429, rs11587591, rs1188887, rs11972285, rs12206846, rs12324720, rs12425850, rs12463321, rs12678836, rs12962050, rs12981974, rs13017586, rs13089152, rs13107325, rs13188731, rs13235840, rs1362910, rs1375561, rs1391954, rs1445979, rs16896229, rs17621391, rs17801257, rs18026…
Somatic movement→Brain structures	LST	CT_plinkmeta127	104	0.00831387	39.6264	rs10041724, rs10059100, rs1017550, rs10222987, rs10253861, rs10400776, rs10765775, rs10772643, rs10792966, rs10889193, rs11074658, rs113838095, rs114590429, rs11587591, rs1188887, rs11972285, rs12062845, rs12206846, rs12324720, rs12425850, rs12463321, rs12617870, rs12678836, rs12962050, rs12981974, rs13017586, rs13089152, rs13107325, rs13188731, rs13235840, rs1362910, rs1375561, rs1391954, rs1445…
Somatic movement→Brain structures	LST	CT_plinkmeta128	100	0.00796524	39.5421	rs10041724, rs10059100, rs10189857, rs10222987, rs10253861, rs10400776, rs10765775, rs10772643, rs10792966, rs10889193, rs11074658, rs113838095, rs1188887, rs11972285, rs12062845, rs12206846, rs12214364, rs12324720, rs12425850, rs12463321, rs12617870, rs12678836, rs12962050, rs12981974, rs13017586, rs13089152, rs13107325, rs13188731, rs13235840, rs1362910, rs1375561, rs1391954, rs1445979, rs16896…
Somatic movement→Brain structures	LST	CT_plinkmeta129	99	0.00803674	40.1483	rs10041724, rs10059100, rs1017550, rs10189857, rs10222987, rs10253861, rs10400776, rs10772643, rs10792966, rs10889193, rs11074658, rs113838095, rs11587591, rs1188887, rs11972285, rs12206846, rs12214364, rs12324720, rs12425850, rs12463321, rs12617870, rs12678836, rs12962050, rs12981974, rs13017586, rs13089152, rs13107325, rs13188731, rs13235840, rs1362910, rs1391954, rs17621391, rs1802669, rs18603…
Somatic movement→Brain structures	LST	CT_plinkmeta130	99	0.00783415	39.2458	rs10041724, rs10059100, rs1017550, rs10189857, rs10222987, rs10253861, rs10400776, rs10772643, rs10792966, rs10889193, rs11074658, rs113838095, rs114590429, rs11587591, rs1188887, rs11972285, rs12206846, rs12214364, rs12324720, rs12425850, rs12463321, rs12617870, rs12678836, rs12962050, rs12981974, rs13017586, rs13089152, rs13107325, rs13188731, rs13235840, rs1362910, rs1375561, rs1391954, rs1689…
Somatic movement→Brain structures	LST	CT_plinkmeta131	96	0.00754892	38.95	rs10041724, rs10059100, rs1017550, rs10222987, rs10253861, rs10400776, rs10792966, rs11074658, rs113838095, rs114590429, rs11587591, rs1188887, rs11972285, rs12062845, rs12206846, rs12214364, rs12425850, rs12463321, rs12617870, rs12678836, rs12962050, rs12981974, rs13017586, rs13089152, rs13188731, rs13235840, rs1375561, rs1391954, rs1445979, rs16896229, rs17801257, rs1860337, rs1947066, rs197439…
Somatic movement→Brain structures	LST	CT_plinkmeta132	97	0.00785537	40.0195	rs10041724, rs10059100, rs10222987, rs10400776, rs10765775, rs10772643, rs10792966, rs10889193, rs11074658, rs113838095, rs114590429, rs11587591, rs1188887, rs11972285, rs12062845, rs12206846, rs12214364, rs12425850, rs12463321, rs12617870, rs12678836, rs12962050, rs12981974, rs13017586, rs13089152, rs13188731, rs13235840, rs1362910, rs1375561, rs1391954, rs16896229, rs17621391, rs17801257, rs180…
Somatic movement→Brain structures	LST	CT_plinkmeta133	103	0.00824206	39.5951	rs10041724, rs10059100, rs10189857, rs10222987, rs10253861, rs10400776, rs10765775, rs10772643, rs10792966, rs10889193, rs11074658, rs113838095, rs114590429, rs11587591, rs1188887, rs11972285, rs12062845, rs12206846, rs12214364, rs12425850, rs12463321, rs12617870, rs12678836, rs12962050, rs12981974, rs13017586, rs13089152, rs13188731, rs13235840, rs1362910, rs1375561, rs1391954, rs1445979, rs1762…
Somatic movement→Brain structures	LST	CT_plinkmeta134	101	0.00824087	40.4519	rs10041724, rs10059100, rs1017550, rs10189857, rs10222987, rs10253861, rs10400776, rs10765775, rs10792966, rs10889193, rs11074658, rs113838095, rs114590429, rs11587591, rs1188887, rs11972285, rs12062845, rs12206846, rs12324720, rs12425850, rs12463321, rs12617870, rs12678836, rs12962050, rs12981974, rs13017586, rs13089152, rs13188731, rs13235840, rs1362910, rs1375561, rs1391954, rs1445979, rs16896…
Somatic movement→Brain structures	LST	CT_plinkmeta135	102	0.00816617	39.6721	rs10041724, rs10059100, rs10189857, rs10222987, rs10253861, rs10400776, rs10765775, rs10772643, rs10792966, rs10889193, rs11074658, rs113838095, rs114590429, rs11587591, rs1188887, rs11972285, rs12062845, rs12206846, rs12214364, rs12324720, rs12425850, rs12463321, rs12617870, rs12678836, rs12962050, rs12981974, rs13017586, rs13089152, rs13188731, rs13235840, rs1362910, rs1391954, rs1445979, rs168…
Somatic movement→Brain structures	LST	CT_plinkmeta136	105	0.00852467	40.3014	rs10041724, rs10059100, rs1017550, rs10189857, rs10222987, rs10253861, rs10400776, rs10765775, rs10772643, rs10792966, rs10889193, rs11074658, rs113838095, rs114590429, rs11587591, rs1188887, rs11972285, rs12062845, rs12206846, rs12214364, rs12324720, rs12425850, rs12617870, rs12678836, rs12962050, rs12981974, rs13017586, rs13089152, rs13188731, rs13235840, rs1362910, rs1375561, rs1391954, rs1445…
Somatic movement→Brain structures	LST	CT_plinkmeta137	101	0.0079983	39.1658	rs10041724, rs10059100, rs1017550, rs10222987, rs10253861, rs10400776, rs10765775, rs10772643, rs10792966, rs10889193, rs11074658, rs113838095, rs114590429, rs11587591, rs1188887, rs11972285, rs12062845, rs12206846, rs12214364, rs12324720, rs12425850, rs12463321, rs12617870, rs12678836, rs12962050, rs12981974, rs13017586, rs13089152, rs13188731, rs13235840, rs1375561, rs1391954, rs1445979, rs1780…
Somatic movement→Brain structures	LST	CT_plinkmeta138	99	0.00778944	38.9765	rs10041724, rs10059100, rs1017550, rs10189857, rs10222987, rs10400776, rs10765775, rs10772643, rs10792966, rs10889193, rs11074658, rs113838095, rs114590429, rs11587591, rs1188887, rs11972285, rs12062845, rs12206846, rs12214364, rs12324720, rs12425850, rs12463321, rs12617870, rs12678836, rs12962050, rs12981974, rs13017586, rs13089152, rs13107325, rs13188731, rs1362910, rs1375561, rs1391954, rs1445…
Somatic movement→Brain structures	LST	CT_plinkmeta139	102	0.00822943	40.1276	rs10041724, rs10059100, rs1017550, rs10189857, rs10222987, rs10253861, rs10400776, rs10772643, rs10792966, rs10889193, rs11074658, rs113838095, rs114590429, rs11587591, rs1188887, rs11972285, rs12062845, rs12206846, rs12214364, rs12324720, rs12425850, rs12463321, rs12617870, rs12678836, rs12962050, rs13017586, rs13089152, rs13107325, rs13188731, rs13235840, rs1362910, rs1375561, rs1391954, rs1445…
Somatic movement→Brain structures	LST	CT_plinkmeta140	109	0.00883357	40.1498	rs10041724, rs10059100, rs10189857, rs10222987, rs10253861, rs10400776, rs10765775, rs10772643, rs10792966, rs10889193, rs11074658, rs113838095, rs114590429, rs11587591, rs1188887, rs11972285, rs12062845, rs12206846, rs12214364, rs12324720, rs12425850, rs12463321, rs12617870, rs12678836, rs12962050, rs12981974, rs13017586, rs13089152, rs13188731, rs13235840, rs1362910, rs1375561, rs1391954, rs144…
Somatic movement→Brain structures	LST	CT_plinkmeta141	105	0.00847641	40.0085	rs10041724, rs10059100, rs10189857, rs10222987, rs10253861, rs10400776, rs10765775, rs10772643, rs10792966, rs10889193, rs11074658, rs113838095, rs114590429, rs11587591, rs1188887, rs11972285, rs12062845, rs12206846, rs12214364, rs12324720, rs12425850, rs12463321, rs12617870, rs12678836, rs12962050, rs12981974, rs13017586, rs13089152, rs13107325, rs13188731, rs13235840, rs1362910, rs1375561, rs13…
Somatic movement→Brain structures	LST	CT_plinkmeta142	101	0.00825282	40.4192	rs10041724, rs10059100, rs10189857, rs10222987, rs10253861, rs10400776, rs10765775, rs10792966, rs10889193, rs11074658, rs113838095, rs114590429, rs11587591, rs1188887, rs11972285, rs12062845, rs12206846, rs12214364, rs12324720, rs12425850, rs12463321, rs12617870, rs12678836, rs12962050, rs12981974, rs13017586, rs13089152, rs13188731, rs13235840, rs1362910, rs1375561, rs1391954, rs16896229, rs176…
Somatic movement→Brain structures	LST	CT_plinkmeta143	101	0.00820595	40.1912	rs10041724, rs10059100, rs1017550, rs10189857, rs10222987, rs10253861, rs10400776, rs10765775, rs10772643, rs10889193, rs11074658, rs113838095, rs114590429, rs11587591, rs1188887, rs11972285, rs12062845, rs12206846, rs12214364, rs12324720, rs12425850, rs12463321, rs12617870, rs12678836, rs12962050, rs12981974, rs13017586, rs13089152, rs13107325, rs13235840, rs1362910, rs1375561, rs1391954, rs1689…
Somatic movement→Brain structures	LST	CT_plinkmeta144	100	0.00811827	40.2828	rs10041724, rs10059100, rs1017550, rs10189857, rs10222987, rs10253861, rs10400776, rs10772643, rs10792966, rs10889193, rs11074658, rs113838095, rs114590429, rs11587591, rs1188887, rs12062845, rs12206846, rs12214364, rs12324720, rs12425850, rs12463321, rs12617870, rs12962050, rs12981974, rs13017586, rs13107325, rs13188731, rs13235840, rs1362910, rs1375561, rs1391954, rs1445979, rs16896229, rs17621…
Somatic movement→Brain structures	LST	CT_plinkmeta145	101	0.00817015	40.0524	rs10041724, rs10059100, rs1017550, rs10189857, rs10222987, rs10253861, rs10400776, rs10889193, rs11074658, rs113838095, rs114590429, rs11587591, rs1188887, rs11972285, rs12062845, rs12206846, rs12214364, rs12324720, rs12463321, rs12617870, rs12678836, rs12962050, rs12981974, rs13017586, rs13089152, rs13107325, rs13188731, rs13235840, rs1375561, rs1391954, rs16896229, rs17621391, rs17801257, rs180…
Somatic movement→Brain structures	LST	CT_plinkmeta146	99	0.00794422	39.786	rs10041724, rs10059100, rs10189857, rs10222987, rs10253861, rs10400776, rs10765775, rs10889193, rs11074658, rs113838095, rs114590429, rs11587591, rs1188887, rs11972285, rs12062845, rs12206846, rs12214364, rs12324720, rs12425850, rs12463321, rs12617870, rs12678836, rs12962050, rs12981974, rs13017586, rs13089152, rs13107325, rs13188731, rs13235840, rs1362910, rs1375561, rs1391954, rs1445979, rs1689…
Somatic movement→Brain structures	LST	CT_plinkmeta147	95	0.00770991	40.2398	rs10041724, rs10189857, rs10222987, rs10253861, rs10400776, rs10772643, rs10792966, rs10889193, rs11074658, rs113838095, rs114590429, rs11587591, rs1188887, rs12062845, rs12206846, rs12214364, rs12324720, rs12463321, rs12617870, rs12678836, rs12962050, rs12981974, rs13089152, rs13235840, rs1362910, rs1375561, rs1391954, rs1445979, rs16896229, rs17621391, rs17801257, rs1802669, rs1860337, rs197439…
Somatic movement→Brain structures	LST	CT_plinkmeta148	101	0.00815444	39.9571	rs10041724, rs10059100, rs10189857, rs10222987, rs10253861, rs10400776, rs10765775, rs10772643, rs10792966, rs10889193, rs11074658, rs113838095, rs114590429, rs11587591, rs1188887, rs12062845, rs12206846, rs12214364, rs12324720, rs12425850, rs12463321, rs12617870, rs12678836, rs12962050, rs12981974, rs13017586, rs13089152, rs13188731, rs13235840, rs1362910, rs1375561, rs1391954, rs1445979, rs1689…
Somatic movement→Brain structures	LST	CT_plinkmeta149	97	0.00790056	40.2213	rs10041724, rs10059100, rs10189857, rs10222987, rs10253861, rs10400776, rs10772643, rs10889193, rs11074658, rs113838095, rs114590429, rs11587591, rs1188887, rs12062845, rs12206846, rs12214364, rs12324720, rs12425850, rs12463321, rs12617870, rs12678836, rs12962050, rs12981974, rs13017586, rs13089152, rs13188731, rs13235840, rs1362910, rs1375561, rs1391954, rs16896229, rs17621391, rs17801257, rs180…
Somatic movement→Brain structures	LST	CT_plinkmeta150	99	0.00793973	39.7226	rs10041724, rs10059100, rs1017550, rs10189857, rs10222987, rs10253861, rs10400776, rs10792966, rs10889193, rs11074658, rs113838095, rs114590429, rs11587591, rs1188887, rs11972285, rs12062845, rs12206846, rs12214364, rs12324720, rs12425850, rs12463321, rs12617870, rs12678836, rs12962050, rs12981974, rs13017586, rs13107325, rs13188731, rs13235840, rs1362910, rs1391954, rs1445979, rs16896229, rs1762…
Somatic movement→Brain structures	LST	CT_plinkmeta151	100	0.00808817	40.0265	rs10041724, rs10059100, rs1017550, rs10222987, rs10253861, rs10400776, rs10765775, rs10772643, rs10889193, rs11074658, rs113838095, rs114590429, rs11587591, rs1188887, rs11972285, rs12062845, rs12206846, rs12214364, rs12324720, rs12463321, rs12617870, rs12678836, rs12962050, rs12981974, rs13017586, rs13089152, rs13107325, rs13188731, rs13235840, rs1362910, rs1375561, rs1391954, rs17621391, rs1780…
Somatic movement→Brain structures	LST	CT_plinkmeta152	105	0.00857021	40.3644	rs10059100, rs10189857, rs10222987, rs10253861, rs10400776, rs10765775, rs10772643, rs10792966, rs10889193, rs11074658, rs113838095, rs114590429, rs11587591, rs1188887, rs11972285, rs12062845, rs12206846, rs12214364, rs12324720, rs12425850, rs12463321, rs12617870, rs12678836, rs12962050, rs12981974, rs13017586, rs13089152, rs13188731, rs13235840, rs1362910, rs1375561, rs1391954, rs1445979, rs1689…
Somatic movement→Brain structures	LST	CT_plinkmeta153	106	0.00860769	40.2515	rs10041724, rs10059100, rs1017550, rs10189857, rs10222987, rs10253861, rs10400776, rs10765775, rs10772643, rs10792966, rs10889193, rs11074658, rs113838095, rs114590429, rs11587591, rs1188887, rs11972285, rs12062845, rs12206846, rs12214364, rs12324720, rs12425850, rs12463321, rs12617870, rs12678836, rs12962050, rs12981974, rs13017586, rs13089152, rs13107325, rs13188731, rs13235840, rs1362910, rs13…
Somatic movement→Brain structures	LST	CT_plinkmeta154	105	0.00852195	40.1778	rs10041724, rs10059100, rs1017550, rs10189857, rs10222987, rs10253861, rs10400776, rs10765775, rs10772643, rs10792966, rs10889193, rs11074658, rs113838095, rs114590429, rs11587591, rs1188887, rs11972285, rs12062845, rs12206846, rs12425850, rs12463321, rs12617870, rs12678836, rs12962050, rs12981974, rs13017586, rs13089152, rs13107325, rs13188731, rs13235840, rs1362910, rs1375561, rs1391954, rs1689…
Somatic movement→Brain structures	LST	CT_plinkmeta155	107	0.00855824	39.6908	rs10041724, rs10059100, rs1017550, rs10189857, rs10222987, rs10253861, rs10400776, rs10765775, rs10772643, rs10792966, rs10889193, rs11074658, rs113838095, rs114590429, rs11587591, rs1188887, rs11972285, rs12062845, rs12206846, rs12214364, rs12324720, rs12425850, rs12463321, rs12617870, rs12678836, rs12981974, rs13017586, rs13089152, rs13107325, rs13188731, rs13235840, rs1362910, rs1375561, rs139…
Somatic movement→Brain structures	LST	CT_plinkmeta156	102	0.00826183	40.109	rs10041724, rs10059100, rs10189857, rs10222987, rs10253861, rs10400776, rs10889193, rs11074658, rs113838095, rs114590429, rs11587591, rs1188887, rs11972285, rs12062845, rs12206846, rs12324720, rs12425850, rs12463321, rs12617870, rs12678836, rs12962050, rs12981974, rs13017586, rs13089152, rs13188731, rs13235840, rs1362910, rs1375561, rs1391954, rs1445979, rs16896229, rs17621391, rs17801257, rs1802…
Somatic movement→Brain structures	LST	CT_plinkmeta157	104	0.00844038	40.1506	rs10041724, rs10059100, rs1017550, rs10189857, rs10222987, rs10253861, rs10400776, rs10765775, rs10772643, rs10889193, rs11074658, rs113838095, rs114590429, rs11587591, rs1188887, rs11972285, rs12062845, rs12206846, rs12214364, rs12324720, rs12425850, rs12463321, rs12617870, rs12678836, rs12962050, rs12981974, rs13017586, rs13089152, rs13107325, rs13188731, rs13235840, rs1362910, rs1375561, rs139…
Somatic movement→Brain structures	LST	CT_plinkmeta158	97	0.00782933	40.0049	rs10041724, rs10059100, rs10189857, rs10222987, rs10253861, rs10400776, rs10765775, rs10889193, rs113838095, rs114590429, rs11587591, rs1188887, rs11972285, rs12206846, rs12214364, rs12324720, rs12425850, rs12463321, rs12617870, rs12678836, rs12962050, rs12981974, rs13017586, rs13089152, rs13188731, rs13235840, rs1375561, rs1391954, rs1445979, rs16896229, rs17621391, rs17801257, rs1802669, rs1860…
Somatic movement→Brain structures	LST	CT_plinkmeta159	105	0.00851671	40.2408	rs10041724, rs10059100, rs1017550, rs10189857, rs10222987, rs10253861, rs10400776, rs10765775, rs10772643, rs10792966, rs10889193, rs11074658, rs113838095, rs114590429, rs11587591, rs1188887, rs11972285, rs12062845, rs12206846, rs12214364, rs12324720, rs12425850, rs12463321, rs12617870, rs12678836, rs12962050, rs12981974, rs13017586, rs13089152, rs13188731, rs13235840, rs1362910, rs1375561, rs139…
Somatic movement→Brain structures	LST	CT_plinkmeta160	100	0.00823117	40.6862	rs10059100, rs1017550, rs10189857, rs10222987, rs10253861, rs10400776, rs10765775, rs10772643, rs10792966, rs10889193, rs11074658, rs113838095, rs114590429, rs11587591, rs1188887, rs11972285, rs12062845, rs12206846, rs12324720, rs12425850, rs12463321, rs12617870, rs12678836, rs12962050, rs12981974, rs13017586, rs13089152, rs13107325, rs13188731, rs13235840, rs1362910, rs1375561, rs1391954, rs1689…
Somatic movement→Brain structures	LST	CT_plinkmeta161	105	0.00849754	40.0632	rs10041724, rs10059100, rs1017550, rs10189857, rs10222987, rs10253861, rs10400776, rs10765775, rs10772643, rs10792966, rs10889193, rs11074658, rs113838095, rs114590429, rs11587591, rs1188887, rs11972285, rs12062845, rs12206846, rs12214364, rs12324720, rs12425850, rs12463321, rs12617870, rs12678836, rs12962050, rs12981974, rs13017586, rs13089152, rs13107325, rs13188731, rs13235840, rs1362910, rs13…
Somatic movement→Brain structures	LST	CT_plinkmeta162	106	0.0085771	39.999	rs10059100, rs1017550, rs10189857, rs10222987, rs10253861, rs10400776, rs10765775, rs10772643, rs10792966, rs10889193, rs11074658, rs113838095, rs114590429, rs11587591, rs1188887, rs11972285, rs12062845, rs12206846, rs12214364, rs12324720, rs12425850, rs12463321, rs12617870, rs12678836, rs12962050, rs12981974, rs13017586, rs13089152, rs13107325, rs13188731, rs13235840, rs1362910, rs1375561, rs139…
Somatic movement→Brain structures	LST	CT_plinkmeta163	100	0.0079275	39.3291	rs10041724, rs10059100, rs1017550, rs10222987, rs10253861, rs10400776, rs10765775, rs10772643, rs10792966, rs10889193, rs11074658, rs113838095, rs114590429, rs11587591, rs1188887, rs11972285, rs12206846, rs12214364, rs12324720, rs12425850, rs12463321, rs12617870, rs12678836, rs12981974, rs13017586, rs13089152, rs13107325, rs13188731, rs13235840, rs1362910, rs1375561, rs1445979, rs16896229, rs1762…
Somatic movement→Brain structures	LST	CT_plinkmeta164	101	0.00817213	39.9762	rs10041724, rs10059100, rs10189857, rs10222987, rs10253861, rs10400776, rs10765775, rs10772643, rs10792966, rs10889193, rs11074658, rs113838095, rs114590429, rs11587591, rs1188887, rs11972285, rs12062845, rs12206846, rs12214364, rs12324720, rs12425850, rs12463321, rs12617870, rs12678836, rs12962050, rs12981974, rs13017586, rs13089152, rs13188731, rs13235840, rs1375561, rs1391954, rs16896229, rs17…
Somatic movement→Brain structures	LST	CT_plinkmeta165	100	0.0081265	40.2366	rs10041724, rs10059100, rs1017550, rs10189857, rs10222987, rs10253861, rs10400776, rs10765775, rs10772643, rs10792966, rs11074658, rs113838095, rs114590429, rs11587591, rs1188887, rs11972285, rs12062845, rs12206846, rs12214364, rs12324720, rs12425850, rs12463321, rs12617870, rs12678836, rs12962050, rs12981974, rs13017586, rs13089152, rs13188731, rs13235840, rs1362910, rs1375561, rs1391954, rs1445…
Somatic movement→Brain structures	LST	CT_plinkmeta166	106	0.00847281	39.6359	rs10041724, rs10059100, rs1017550, rs10189857, rs10222987, rs10253861, rs10400776, rs10765775, rs10772643, rs10792966, rs10889193, rs11074658, rs113838095, rs114590429, rs1188887, rs11972285, rs12062845, rs12206846, rs12214364, rs12324720, rs12425850, rs12463321, rs12617870, rs12678836, rs12962050, rs12981974, rs13017586, rs13089152, rs13188731, rs13235840, rs1362910, rs1375561, rs1391954, rs1445…
Somatic movement→Brain structures	LST	CT_plinkmeta167	97	0.00784859	40.035	rs10041724, rs10059100, rs10189857, rs10222987, rs10253861, rs10400776, rs10765775, rs10772643, rs10792966, rs11074658, rs113838095, rs114590429, rs11587591, rs1188887, rs11972285, rs12062845, rs12206846, rs12214364, rs12324720, rs12425850, rs12463321, rs12617870, rs12678836, rs12981974, rs13017586, rs13089152, rs13188731, rs13235840, rs1375561, rs1391954, rs1445979, rs16896229, rs17621391, rs178…
Somatic movement→Brain structures	LST	CT_plinkmeta168	98	0.00791713	40.1239	rs10041724, rs10059100, rs1017550, rs10189857, rs10222987, rs10253861, rs10400776, rs10765775, rs10772643, rs10792966, rs10889193, rs113838095, rs114590429, rs11587591, rs11972285, rs12062845, rs12206846, rs12214364, rs12324720, rs12425850, rs12463321, rs12617870, rs12678836, rs12962050, rs13017586, rs13188731, rs13235840, rs1362910, rs1375561, rs1391954, rs1445979, rs16896229, rs17621391, rs1780…
Somatic movement→Brain structures	LST	CT_plinkmeta169	98	0.00782426	39.4848	rs10041724, rs10059100, rs10222987, rs10253861, rs10400776, rs10765775, rs10792966, rs10889193, rs11074658, rs113838095, rs114590429, rs11587591, rs1188887, rs11972285, rs12062845, rs12206846, rs12214364, rs12324720, rs12425850, rs12617870, rs12678836, rs12962050, rs13017586, rs13089152, rs13107325, rs13188731, rs13235840, rs1362910, rs1375561, rs1391954, rs1445979, rs16896229, rs17621391, rs1780…
Somatic movement→Brain structures	LST	CT_plinkmeta170	98	0.00800346	40.4805	rs10041724, rs10059100, rs10189857, rs10222987, rs10253861, rs10400776, rs10772643, rs10792966, rs10889193, rs11074658, rs113838095, rs114590429, rs11587591, rs1188887, rs11972285, rs12062845, rs12206846, rs12214364, rs12324720, rs12425850, rs12463321, rs12617870, rs12678836, rs12962050, rs12981974, rs13017586, rs13089152, rs13188731, rs13235840, rs1362910, rs1375561, rs1391954, rs1445979, rs1689…
Somatic movement→Brain structures	LST	CT_plinkmeta171	103	0.00819675	39.4079	rs10041724, rs10059100, rs1017550, rs10189857, rs10222987, rs10253861, rs10400776, rs10772643, rs10792966, rs10889193, rs11074658, rs113838095, rs114590429, rs11587591, rs1188887, rs11972285, rs12206846, rs12214364, rs12324720, rs12425850, rs12463321, rs12617870, rs12678836, rs12962050, rs12981974, rs13017586, rs13089152, rs13107325, rs13188731, rs13235840, rs1362910, rs1375561, rs1391954, rs1445…
Somatic movement→Brain structures	LST	CT_plinkmeta172	100	0.00804275	39.7955	rs10041724, rs10059100, rs10189857, rs10222987, rs10253861, rs10400776, rs10765775, rs10772643, rs10889193, rs11074658, rs113838095, rs114590429, rs11587591, rs1188887, rs11972285, rs12062845, rs12206846, rs12214364, rs12425850, rs12463321, rs12617870, rs12678836, rs12962050, rs12981974, rs13017586, rs13089152, rs13188731, rs13235840, rs1375561, rs1391954, rs1445979, rs16896229, rs17621391, rs178…
Somatic movement→Brain structures	LST	CT_plinkmeta173	102	0.00825424	40.2264	rs10041724, rs10059100, rs1017550, rs10189857, rs10222987, rs10253861, rs10400776, rs10772643, rs10889193, rs11074658, rs113838095, rs114590429, rs11587591, rs1188887, rs11972285, rs12062845, rs12206846, rs12214364, rs12324720, rs12425850, rs12463321, rs12617870, rs12678836, rs12962050, rs12981974, rs13017586, rs13089152, rs13188731, rs13235840, rs1362910, rs1375561, rs1391954, rs1445979, rs16896…
Somatic movement→Brain structures	LST	CT_plinkmeta174	98	0.00801888	40.4227	rs10041724, rs10059100, rs1017550, rs10222987, rs10253861, rs10400776, rs10772643, rs10792966, rs10889193, rs11074658, rs113838095, rs114590429, rs11587591, rs1188887, rs11972285, rs12062845, rs12206846, rs12214364, rs12324720, rs12425850, rs12463321, rs12617870, rs12678836, rs12962050, rs13017586, rs13089152, rs13188731, rs13235840, rs1362910, rs1375561, rs1391954, rs16896229, rs17621391, rs1780…
Somatic movement→Brain structures	LST	CT_plinkmeta175	100	0.00813807	40.2815	rs10041724, rs10059100, rs1017550, rs10189857, rs10222987, rs10253861, rs10400776, rs10772643, rs10792966, rs10889193, rs11074658, rs113838095, rs114590429, rs1188887, rs11972285, rs12062845, rs12206846, rs12214364, rs12324720, rs12425850, rs12463321, rs12617870, rs12678836, rs12962050, rs12981974, rs13017586, rs13188731, rs13235840, rs1362910, rs1375561, rs1391954, rs1445979, rs16896229, rs17621…
Somatic movement→Brain structures	LST	CT_plinkmeta176	99	0.00790077	39.5927	rs10041724, rs10059100, rs1017550, rs10189857, rs10222987, rs10253861, rs10400776, rs10765775, rs10772643, rs10792966, rs10889193, rs11074658, rs113838095, rs114590429, rs11587591, rs1188887, rs11972285, rs12062845, rs12206846, rs12214364, rs12324720, rs12425850, rs12463321, rs12617870, rs12678836, rs12962050, rs12981974, rs13017586, rs13089152, rs13107325, rs13188731, rs13235840, rs1362910, rs13…
Somatic movement→Brain structures	LST	CT_plinkmeta177	107	0.00862215	39.9481	rs10041724, rs10059100, rs10189857, rs10222987, rs10253861, rs10400776, rs10765775, rs10772643, rs10792966, rs10889193, rs11074658, rs113838095, rs114590429, rs11587591, rs11972285, rs12062845, rs12206846, rs12214364, rs12324720, rs12425850, rs12463321, rs12617870, rs12678836, rs12962050, rs12981974, rs13017586, rs13089152, rs13107325, rs13188731, rs13235840, rs1362910, rs1375561, rs1391954, rs14…
Somatic movement→Brain structures	LST	CT_plinkmeta178	96	0.00782464	40.4163	rs10041724, rs10059100, rs10189857, rs10222987, rs10253861, rs10765775, rs10772643, rs10792966, rs10889193, rs11074658, rs113838095, rs114590429, rs1188887, rs11972285, rs12062845, rs12206846, rs12214364, rs12324720, rs12425850, rs12463321, rs12617870, rs12678836, rs12962050, rs12981974, rs13017586, rs13089152, rs13107325, rs13188731, rs13235840, rs1362910, rs1375561, rs16896229, rs17801257, rs18…
Somatic movement→Brain structures	LST	CT_plinkmeta179	104	0.00836204	39.9235	rs10041724, rs10059100, rs1017550, rs10189857, rs10222987, rs10253861, rs10400776, rs10765775, rs10772643, rs10792966, rs10889193, rs11074658, rs113838095, rs114590429, rs11587591, rs11972285, rs12062845, rs12206846, rs12214364, rs12324720, rs12425850, rs12463321, rs12678836, rs12962050, rs12981974, rs13017586, rs13089152, rs13107325, rs13188731, rs13235840, rs1362910, rs1375561, rs1445979, rs168…
Somatic movement→Brain structures	LST	CT_plinkmeta180	104	0.00836585	39.8772	rs10041724, rs10059100, rs1017550, rs10189857, rs10222987, rs10400776, rs10765775, rs10772643, rs10792966, rs10889193, rs11074658, rs113838095, rs114590429, rs11587591, rs1188887, rs11972285, rs12062845, rs12206846, rs12214364, rs12324720, rs12425850, rs12463321, rs12617870, rs12678836, rs12981974, rs13017586, rs13089152, rs13107325, rs13188731, rs13235840, rs1375561, rs1391954, rs1445979, rs1689…
Somatic movement→Brain structures	LST	LGI_plinkmeta1	98	0.00782208	39.4493	rs10041724, rs10059100, rs1017550, rs10189857, rs10222987, rs10400776, rs10765775, rs10772643, rs10792966, rs10889193, rs11074658, rs113838095, rs114590429, rs11587591, rs1188887, rs12062845, rs12206846, rs12214364, rs12324720, rs12425850, rs12463321, rs12678836, rs12962050, rs13017586, rs13089152, rs13188731, rs13235840, rs1362910, rs1375561, rs1391954, rs17801257, rs1947066, rs197439, rs1999065…
Somatic movement→Brain structures	LST	LGI_plinkmeta2	100	0.00806069	39.9883	rs10041724, rs10059100, rs1017550, rs10189857, rs10222987, rs10253861, rs10400776, rs10765775, rs10772643, rs10792966, rs10889193, rs11074658, rs113838095, rs114590429, rs11587591, rs1188887, rs12206846, rs12214364, rs12324720, rs12425850, rs12463321, rs12617870, rs12678836, rs12962050, rs12981974, rs13017586, rs13089152, rs13107325, rs13188731, rs13235840, rs1362910, rs1375561, rs1391954, rs1762…
Somatic movement→Brain structures	LST	LGI_plinkmeta3	95	0.0075095	39.1133	rs10041724, rs10059100, rs1017550, rs10189857, rs10222987, rs10400776, rs10765775, rs10792966, rs10889193, rs11074658, rs113838095, rs114590429, rs11587591, rs1188887, rs12206846, rs12214364, rs12324720, rs12425850, rs12463321, rs12617870, rs12678836, rs12962050, rs13017586, rs13089152, rs13188731, rs13235840, rs1362910, rs1375561, rs1391954, rs17621391, rs17801257, rs1860337, rs1947066, rs197439…
Somatic movement→Brain structures	LST	LGI_plinkmeta4	95	0.00751165	39.0772	rs10041724, rs10059100, rs1017550, rs10189857, rs10222987, rs10400776, rs10765775, rs10772643, rs10792966, rs11074658, rs113838095, rs114590429, rs11587591, rs1188887, rs12062845, rs12206846, rs12214364, rs12324720, rs12425850, rs12463321, rs12617870, rs12678836, rs12962050, rs13017586, rs13089152, rs13188731, rs13235840, rs1362910, rs1375561, rs1391954, rs17801257, rs1947066, rs197439, rs1999065…
Somatic movement→Brain structures	LST	LGI_plinkmeta5	96	0.00762538	39.3516	rs10041724, rs10059100, rs1017550, rs10222987, rs10400776, rs10765775, rs10792966, rs11074658, rs113838095, rs114590429, rs11587591, rs1188887, rs12206846, rs12214364, rs12324720, rs12425850, rs12463321, rs12617870, rs12678836, rs12962050, rs12981974, rs13017586, rs13089152, rs13188731, rs13235840, rs1362910, rs1375561, rs1391954, rs16896229, rs17621391, rs17801257, rs1860337, rs1947066, rs197439…
Somatic movement→Brain structures	LST	LGI_plinkmeta6	93	0.00740861	39.5162	rs10059100, rs1017550, rs10222987, rs10253861, rs10400776, rs10765775, rs10792966, rs11074658, rs113838095, rs114590429, rs11587591, rs1188887, rs12214364, rs12324720, rs12425850, rs12617870, rs12678836, rs12962050, rs12981974, rs13017586, rs13089152, rs13188731, rs13235840, rs1362910, rs1375561, rs1391954, rs1445979, rs16896229, rs17621391, rs17801257, rs1860337, rs1947066, rs197439, rs1999065, …
Somatic movement→Brain structures	LST	LGI_plinkmeta7	96	0.00773852	39.9446	rs10059100, rs1017550, rs10189857, rs10222987, rs10253861, rs10400776, rs10765775, rs10772643, rs10792966, rs11074658, rs113838095, rs114590429, rs11587591, rs1188887, rs11972285, rs12206846, rs12214364, rs12324720, rs12425850, rs12617870, rs12678836, rs12962050, rs12981974, rs13017586, rs13089152, rs13188731, rs13235840, rs1362910, rs1375561, rs1391954, rs1445979, rs16896229, rs17621391, rs17801…
Somatic movement→Brain structures	LST	LGI_plinkmeta8	99	0.00796257	39.9026	rs10059100,rs1017550,rs10189857,rs10222987,rs10253861,rs10400776,rs10765775,rs10772643,rs10792966,rs10889193,rs11074658,rs113838095,rs114590429,rs11587591,rs1188887,rs12062845,rs12206846,rs12214364,rs12324720,rs12425850,rs12463321,rs12617870,rs12678836,rs12962050,rs12981974,rs13017586,rs13089152,rs13188731,rs13235840,rs1362910,rs1375561,rs1391954,rs1445979,rs17621391,rs17801257,rs1860337,rs194706…
Somatic movement→Brain structures	LST	LGI_plinkmeta9	94	0.00754005	39.7819	rs10041724, rs10059100, rs1017550, rs10189857, rs10222987, rs10253861, rs10400776, rs10765775, rs10772643, rs10792966, rs10889193, rs11074658, rs113838095, rs114590429, rs11587591, rs1188887, rs12062845, rs12206846, rs12214364, rs12324720, rs12463321, rs12617870, rs12678836, rs12962050, rs12981974, rs13017586, rs13089152, rs13188731, rs13235840, rs1362910, rs1391954, rs1445979, rs17621391, rs1780…
Somatic movement→Brain structures	LST	LGI_plinkmeta10	95	0.00762956	39.8413	rs10041724, rs10059100, rs1017550, rs10189857, rs10222987, rs10253861, rs10765775, rs10772643, rs10792966, rs10889193, rs11074658, rs113838095, rs114590429, rs11587591, rs1188887, rs12062845, rs12206846, rs12214364, rs12324720, rs12463321, rs12617870, rs12678836, rs12962050, rs12981974, rs13017586, rs13089152, rs13188731, rs13235840, rs1362910, rs1375561, rs1391954, rs1445979, rs17621391, rs17801…
Somatic movement→Brain structures	LST	LGI_plinkmeta11	99	0.00811009	40.5811	rs10041724, rs10059100, rs1017550, rs10189857, rs10222987, rs10253861, rs10765775, rs10772643, rs10792966, rs11074658, rs113838095, rs114590429, rs11587591, rs1188887, rs11972285, rs12062845, rs12206846, rs12214364, rs12324720, rs12463321, rs12617870, rs12678836, rs12962050, rs12981974, rs13017586, rs13089152, rs13188731, rs13235840, rs1362910, rs1375561, rs1391954, rs1445979, rs17621391, rs17801…
Somatic movement→Brain structures	LST	LGI_plinkmeta12	98	0.00798401	40.4784	rs10041724, rs10059100, rs1017550, rs10189857, rs10222987, rs10253861, rs10772643, rs10792966, rs11074658, rs113838095, rs114590429, rs11587591, rs1188887, rs12062845, rs12206846, rs12214364, rs12324720, rs12463321, rs12617870, rs12678836, rs12962050, rs12981974, rs13017586, rs13089152, rs13188731, rs13235840, rs1362910, rs1375561, rs1391954, rs1445979, rs17621391, rs17801257, rs1802669, rs186033…
Somatic movement→Brain structures	LST	LGI_plinkmeta13	93	0.00739727	39.5313	rs10041724, rs10059100, rs1017550, rs10222987, rs10253861, rs10400776, rs10765775, rs10792966, rs11074658, rs113838095, rs114590429, rs11587591, rs1188887, rs12062845, rs12206846, rs12214364, rs12324720, rs12425850, rs12463321, rs12617870, rs12678836, rs12962050, rs12981974, rs13017586, rs13089152, rs13188731, rs13235840, rs1362910, rs1375561, rs1391954, rs16896229, rs17621391, rs17801257, rs1802…
Somatic movement→Brain structures	LST	LGI_plinkmeta14	95	0.00761054	39.8313	rs10041724, rs1017550, rs10222987, rs10253861, rs10765775, rs10772643, rs10792966, rs11074658, rs113838095, rs114590429, rs11587591, rs1188887, rs12062845, rs12206846, rs12214364, rs12324720, rs12425850, rs12463321, rs12617870, rs12678836, rs12962050, rs13017586, rs13089152, rs13188731, rs13235840, rs1362910, rs1375561, rs1391954, rs1445979, rs17801257, rs1802669, rs1860337, rs1947066, rs197439, …
Somatic movement→Brain structures	LST	LGI_plinkmeta15	96	0.00769678	39.6135	rs10041724, rs10059100, rs1017550, rs10189857, rs10222987, rs10400776, rs10765775, rs10772643, rs10792966, rs10889193, rs11074658, rs113838095, rs114590429, rs11587591, rs1188887, rs12206846, rs12214364, rs12324720, rs12425850, rs12463321, rs12617870, rs12678836, rs12962050, rs13017586, rs13089152, rs13188731, rs13235840, rs1362910, rs1375561, rs1391954, rs17621391, rs17801257, rs1802669, rs18603…
Somatic movement→Brain structures	LST	LGI_plinkmeta16	98	0.00785286	39.7668	rs10041724, rs10059100, rs1017550, rs10189857, rs10222987, rs10253861, rs10400776, rs10765775, rs10792966, rs10889193, rs11074658, rs113838095, rs114590429, rs11587591, rs1188887, rs12206846, rs12214364, rs12324720, rs12425850, rs12463321, rs12617870, rs12678836, rs12962050, rs12981974, rs13017586, rs13089152, rs13188731, rs13235840, rs1362910, rs1375561, rs1391954, rs1445979, rs16896229, rs17801…
Somatic movement→Brain structures	LST	LGI_plinkmeta17	96	0.00782294	40.4072	rs10041724, rs10059100, rs1017550, rs10189857, rs10222987, rs10253861, rs10400776, rs10765775, rs11074658, rs113838095, rs11587591, rs1188887, rs11972285, rs12206846, rs12214364, rs12324720, rs12425850, rs12463321, rs12617870, rs12678836, rs12962050, rs12981974, rs13017586, rs13089152, rs13188731, rs13235840, rs1362910, rs1375561, rs1391954, rs1445979, rs17621391, rs17801257, rs1802669, rs1947066…
Somatic movement→Brain structures	LST	LGI_plinkmeta18	96	0.00783153	40.4197	rs10041724, rs10059100, rs1017550, rs10189857, rs10222987, rs10253861, rs10400776, rs10765775, rs10792966, rs11074658, rs113838095, rs114590429, rs11587591, rs1188887, rs11972285, rs12206846, rs12214364, rs12324720, rs12463321, rs12617870, rs12678836, rs12962050, rs12981974, rs13017586, rs13089152, rs13188731, rs13235840, rs1362910, rs1375561, rs1391954, rs16896229, rs17621391, rs17801257, rs1802…
Somatic movement→Brain structures	LST	LGI_plinkmeta19	97	0.00778077	39.8678	rs10041724, rs10059100, rs1017550, rs10189857, rs10222987, rs10253861, rs10400776, rs10765775, rs10792966, rs10889193, rs11074658, rs113838095, rs114590429, rs11587591, rs1188887, rs12206846, rs12214364, rs12425850, rs12463321, rs12617870, rs12678836, rs12962050, rs12981974, rs13089152, rs13188731, rs13235840, rs1362910, rs1375561, rs1391954, rs1445979, rs16896229, rs17621391, rs17801257, rs18026…
Somatic movement→Brain structures	LST	LGI_plinkmeta20	100	0.00812472	40.2825	rs10041724, rs10059100, rs1017550, rs10189857, rs10222987, rs10253861, rs10400776, rs10765775, rs10772643, rs10792966, rs10889193, rs11074658, rs113838095, rs114590429, rs11587591, rs1188887, rs12062845, rs12214364, rs12324720, rs12425850, rs12463321, rs12617870, rs12678836, rs12962050, rs12981974, rs13017586, rs13089152, rs13188731, rs13235840, rs1362910, rs1375561, rs1391954, rs1445979, rs16896…
Somatic movement→Brain structures	LST	LGI_plinkmeta21	99	0.0080587	40.3383	rs10059100, rs1017550, rs10189857, rs10222987, rs10253861, rs10400776, rs10772643, rs10792966, rs11074658, rs113838095, rs114590429, rs11587591, rs1188887, rs11972285, rs12206846, rs12214364, rs12324720, rs12425850, rs12463321, rs12617870, rs12678836, rs12962050, rs12981974, rs13017586, rs13089152, rs13188731, rs13235840, rs1362910, rs1375561, rs1391954, rs1445979, rs16896229, rs17621391, rs17801…
Somatic movement→Brain structures	LST	LGI_plinkmeta22	95	0.00773159	40.3479	rs10059100, rs1017550, rs10189857, rs10222987, rs10253861, rs10400776, rs10792966, rs11074658, rs113838095, rs114590429, rs11587591, rs1188887, rs11972285, rs12206846, rs12214364, rs12324720, rs12425850, rs12617870, rs12678836, rs12962050, rs12981974, rs13017586, rs13089152, rs13188731, rs13235840, rs1362910, rs1375561, rs1391954, rs16896229, rs17621391, rs17801257, rs1802669, rs1947066, rs197439…
Somatic movement→Brain structures	LST	LGI_plinkmeta23	103	0.00837343	40.2948	rs10041724, rs10059100, rs1017550, rs10189857, rs10222987, rs10253861, rs10400776, rs10765775, rs10772643, rs10792966, rs10889193, rs11074658, rs113838095, rs114590429, rs11587591, rs1188887, rs12206846, rs12214364, rs12324720, rs12425850, rs12463321, rs12617870, rs12678836, rs12962050, rs12981974, rs13017586, rs13089152, rs13107325, rs13188731, rs13235840, rs1362910, rs1375561, rs1391954, rs1762…
Somatic movement→Brain structures	LST	LGI_plinkmeta24	100	0.0080448	39.8757	rs10041724, rs10059100, rs1017550, rs10189857, rs10222987, rs10253861, rs10400776, rs10765775, rs10772643, rs10792966, rs10889193, rs11074658, rs113838095, rs114590429, rs11587591, rs1188887, rs11972285, rs12062845, rs12206846, rs12214364, rs12324720, rs12463321, rs12617870, rs12678836, rs12962050, rs12981974, rs13017586, rs13089152, rs13188731, rs13235840, rs1362910, rs1375561, rs1391954, rs1445…
Somatic movement→Brain structures	LST	LGI_plinkmeta25	97	0.0077546	39.5538	rs10041724, rs10059100, rs1017550, rs10189857, rs10222987, rs10253861, rs10400776, rs10765775, rs10772643, rs10792966, rs10889193, rs11074658, rs113838095, rs114590429, rs11587591, rs1188887, rs12206846, rs12214364, rs12324720, rs12463321, rs12617870, rs12678836, rs12962050, rs12981974, rs13017586, rs13089152, rs13107325, rs13188731, rs13235840, rs1362910, rs1375561, rs1391954, rs1445979, rs16896…
Somatic movement→Brain structures	LST	LGI_plinkmeta26	96	0.00762444	39.5528	rs10059100, rs1017550, rs10189857, rs10222987, rs10253861, rs10400776, rs10765775, rs10792966, rs10889193, rs113838095, rs114590429, rs11587591, rs1188887, rs12062845, rs12206846, rs12214364, rs12324720, rs12425850, rs12463321, rs12617870, rs12678836, rs12962050, rs12981974, rs13017586, rs13089152, rs13107325, rs13188731, rs13235840, rs1362910, rs1375561, rs1391954, rs1445979, rs17621391, rs17801…
Somatic movement→Brain structures	LST	LGI_plinkmeta27	102	0.00819671	39.8001	rs10041724, rs10059100, rs1017550, rs10189857, rs10222987, rs10765775, rs10772643, rs10792966, rs10889193, rs11074658, rs114590429, rs11587591, rs1188887, rs11972285, rs12206846, rs12214364, rs12324720, rs12425850, rs12463321, rs12617870, rs12678836, rs12962050, rs12981974, rs13017586, rs13089152, rs13188731, rs13235840, rs1362910, rs1375561, rs1391954, rs1445979, rs16896229, rs17621391, rs178012…
Somatic movement→Brain structures	LST	LGI_plinkmeta28	98	0.00781008	39.4412	rs10041724, rs10059100, rs1017550, rs10189857, rs10222987, rs10253861, rs10400776, rs10765775, rs10772643, rs10792966, rs10889193, rs11074658, rs113838095, rs114590429, rs11587591, rs1188887, rs12206846, rs12214364, rs12463321, rs12617870, rs12678836, rs12962050, rs13017586, rs13089152, rs13107325, rs13188731, rs13235840, rs1362910, rs1375561, rs1391954, rs1445979, rs17621391, rs17801257, rs18026…
Somatic movement→Brain structures	LST	LGI_plinkmeta29	98	0.00782876	39.5084	rs10041724, rs10059100, rs1017550, rs10189857, rs10222987, rs10400776, rs10765775, rs10772643, rs10792966, rs10889193, rs11074658, rs113838095, rs114590429, rs11587591, rs11972285, rs12206846, rs12214364, rs12324720, rs12425850, rs12463321, rs12617870, rs12678836, rs12962050, rs12981974, rs13017586, rs13089152, rs13188731, rs13235840, rs1362910, rs1375561, rs1391954, rs1445979, rs16896229, rs1762…
Somatic movement→Brain structures	LST	LGI_plinkmeta30	95	0.00759717	39.574	rs10041724, rs10059100, rs1017550, rs10189857, rs10222987, rs10400776, rs10765775, rs10772643, rs10792966, rs10889193, rs11074658, rs113838095, rs114590429, rs11587591, rs1188887, rs12206846, rs12214364, rs12324720, rs12425850, rs12463321, rs12617870, rs12678836, rs12962050, rs13017586, rs13089152, rs13188731, rs13235840, rs1362910, rs1375561, rs1391954, rs1445979, rs17621391, rs17801257, rs18026…
Somatic movement→Brain structures	LST	LGI_plinkmeta31	94	0.00732346	38.5171	rs10041724, rs10059100, rs1017550, rs10189857, rs10222987, rs10400776, rs10765775, rs10772643, rs10792966, rs10889193, rs11074658, rs113838095, rs114590429, rs11587591, rs1188887, rs12062845, rs12206846, rs12214364, rs12324720, rs12425850, rs12463321, rs12678836, rs12962050, rs13017586, rs13089152, rs13188731, rs13235840, rs1362910, rs1375561, rs1391954, rs1445979, rs17801257, rs1947066, rs197439…
Somatic movement→Brain structures	LST	LGI_plinkmeta32	99	0.00781579	39.092	rs10041724, rs10059100, rs1017550, rs10222987, rs10765775, rs10772643, rs10792966, rs10889193, rs11074658, rs113838095, rs114590429, rs11587591, rs1188887, rs12206846, rs12214364, rs12324720, rs12463321, rs12617870, rs12678836, rs12962050, rs12981974, rs13017586, rs13089152, rs13188731, rs13235840, rs1362910, rs1375561, rs1391954, rs1445979, rs16896229, rs17621391, rs17801257, rs1860337, rs194706…
Somatic movement→Brain structures	LST	LGI_plinkmeta33	100	0.00801025	39.6535	rs10041724, rs10059100, rs1017550, rs10189857, rs10222987, rs10400776, rs10765775, rs10772643, rs10792966, rs10889193, rs11074658, rs113838095, rs114590429, rs11587591, rs1188887, rs12206846, rs12214364, rs12324720, rs12425850, rs12463321, rs12617870, rs12678836, rs12962050, rs13017586, rs13089152, rs13188731, rs13235840, rs1362910, rs1375561, rs1391954, rs1445979, rs17801257, rs1860337, rs194706…
Somatic movement→Brain structures	LST	LGI_plinkmeta34	98	0.00790745	39.8876	rs10041724, rs1017550, rs10222987, rs10765775, rs10772643, rs10792966, rs10889193, rs11074658, rs113838095, rs114590429, rs11587591, rs1188887, rs12206846, rs12214364, rs12324720, rs12425850, rs12463321, rs12617870, rs12678836, rs12962050, rs12981974, rs13017586, rs13089152, rs13188731, rs13235840, rs1362910, rs1375561, rs1391954, rs1445979, rs17621391, rs17801257, rs1802669, rs1860337, rs1947066…
Somatic movement→Brain structures	LST	LGI_plinkmeta35	97	0.00782804	39.8638	rs10041724, rs10059100, rs1017550, rs10222987, rs10400776, rs10765775, rs10772643, rs10792966, rs10889193, rs11074658, rs113838095, rs114590429, rs11587591, rs1188887, rs12206846, rs12214364, rs12324720, rs12425850, rs12463321, rs12617870, rs12678836, rs12962050, rs13017586, rs13089152, rs13188731, rs13235840, rs1362910, rs1375561, rs1391954, rs1445979, rs17621391, rs17801257, rs1802669, rs186033…
Somatic movement→Brain structures	LST	LGI_plinkmeta36	101	0.00795124	38.9965	rs10041724, rs10059100, rs1017550, rs10189857, rs10222987, rs10253861, rs10765775, rs10772643, rs10792966, rs10889193, rs11074658, rs113838095, rs114590429, rs11587591, rs1188887, rs12206846, rs12214364, rs12324720, rs12425850, rs12463321, rs12617870, rs12678836, rs12962050, rs12981974, rs13017586, rs13089152, rs13188731, rs13235840, rs1362910, rs1375561, rs1391954, rs1445979, rs16896229, rs17621…
Somatic movement→Brain structures	LST	LGI_plinkmeta37	97	0.00766544	39.1418	rs10041724, rs10059100, rs1017550, rs10222987, rs10253861, rs10765775, rs10772643, rs10792966, rs10889193, rs11074658, rs113838095, rs114590429, rs11587591, rs1188887, rs12206846, rs12214364, rs12324720, rs12463321, rs12617870, rs12678836, rs12962050, rs12981974, rs13017586, rs13089152, rs13188731, rs13235840, rs1362910, rs1375561, rs16896229, rs17621391, rs17801257, rs1860337, rs1947066, rs19743…
Somatic movement→Brain structures	LST	LGI_plinkmeta38	99	0.00782214	39.1046	rs10041724, rs10059100, rs1017550, rs10222987, rs10765775, rs10772643, rs10792966, rs10889193, rs11074658, rs113838095, rs114590429, rs11587591, rs1188887, rs12206846, rs12214364, rs12324720, rs12463321, rs12617870, rs12678836, rs12962050, rs12981974, rs13017586, rs13089152, rs13188731, rs13235840, rs1362910, rs1375561, rs1445979, rs16896229, rs17621391, rs17801257, rs1860337, rs1947066, rs197439…
Somatic movement→Brain structures	LST	LGI_plinkmeta39	103	0.00825966	39.6793	rs10041724, rs10059100, rs1017550, rs10189857, rs10222987, rs10253861, rs10765775, rs10772643, rs10792966, rs10889193, rs11074658, rs113838095, rs114590429, rs11587591, rs1188887, rs11972285, rs12206846, rs12214364, rs12324720, rs12425850, rs12463321, rs12617870, rs12678836, rs12962050, rs12981974, rs13017586, rs13089152, rs13188731, rs13235840, rs1362910, rs1375561, rs1391954, rs1445979, rs16896…
Somatic movement→Brain structures	LST	LGI_plinkmeta40	97	0.00771426	39.4618	rs10059100, rs1017550, rs10189857, rs10222987, rs10253861, rs10765775, rs10772643, rs10792966, rs10889193, rs11074658, rs113838095, rs114590429, rs11587591, rs1188887, rs12206846, rs12214364, rs12324720, rs12463321, rs12617870, rs12678836, rs12962050, rs12981974, rs13089152, rs13188731, rs13235840, rs1362910, rs1375561, rs1391954, rs1445979, rs17621391, rs17801257, rs1860337, rs1947066, rs197439,…
Somatic movement→Brain structures	LST	LGI_plinkmeta41	95	0.00758455	39.7208	rs10059100rs1017550, rs10189857, rs10222987, rs10253861, rs10765775, rs10772643, rs10792966, rs10889193, rs11074658, rs113838095, rs114590429, rs11587591, rs1188887, rs12062845, rs12206846, rs12214364, rs12324720, rs12463321, rs12617870, rs12678836, rs12962050, rs12981974, rs13017586, rs13089152, rs13188731, rs13235840, rs1362910, rs1375561, rs1391954, rs1445979, rs17621391, rs17801257, rs1860337…
Somatic movement→Brain structures	LST	LGI_plinkmeta42	99	0.00804004	40.245	rs10041724, rs10059100, rs1017550, rs10189857, rs10222987, rs10253861, rs10765775, rs10772643, rs10792966, rs11074658, rs113838095, rs11587591, rs1188887, rs11972285, rs12206846, rs12214364, rs12324720, rs12425850, rs12463321, rs12617870, rs12678836, rs12962050, rs12981974, rs13017586, rs13089152, rs13188731, rs13235840, rs1362910, rs1375561, rs1391954, rs1445979, rs16896229, rs17621391, rs178012…
Somatic movement→Brain structures	LST	LGI_plinkmeta43	96	0.00764327	39.5606	rs10059100, rs1017550, rs10189857, rs10222987, rs10253861, rs10765775, rs10792966, rs10889193, rs11074658, rs113838095, rs114590429, rs11587591, rs1188887, rs12062845, rs12206846, rs12214364, rs12324720, rs12463321, rs12617870, rs12678836, rs12962050, rs12981974, rs13017586, rs13089152, rs13107325, rs13188731, rs13235840, rs1362910, rs1375561, rs1391954, rs1445979, rs17621391, rs17801257, rs18603…
Somatic movement→Brain structures	LST	LGI_plinkmeta44	105	0.00835618	39.5388	rs10041724, rs10059100, rs1017550, rs10189857, rs10222987, rs10253861, rs10400776, rs10765775, rs10772643, rs10792966, rs10889193, rs113838095, rs114590429, rs11587591, rs1188887, rs12206846, rs12214364, rs12324720, rs12425850, rs12463321, rs12617870, rs12678836, rs12962050, rs12981974, rs13017586, rs13089152, rs13107325, rs13188731, rs13235840, rs1362910, rs1375561, rs1391954, rs1445979, rs16896…
Somatic movement→Brain structures	LST	LGI_plinkmeta45	104	0.00839131	39.9537	rs10041724, rs10059100, rs1017550, rs10189857, rs10222987, rs10253861, rs10765775, rs10772643, rs10792966, rs10889193, rs11074658, rs113838095, rs114590429, rs11587591, rs1188887, rs11972285, rs12206846, rs12214364, rs12324720, rs12425850, rs12463321, rs12617870, rs12678836, rs12962050, rs12981974, rs13017586, rs13089152, rs13188731, rs13235840, rs1362910, rs1375561, rs1391954, rs1445979, rs16896…
Somatic movement→Brain structures	LST	LGI_plinkmeta46	100	0.00810737	40.2287	rs10041724, rs10059100, rs1017550, rs10189857, rs10222987, rs10253861, rs10400776, rs10765775, rs10792966, rs10889193, rs11074658, rs113838095, rs114590429, rs11587591, rs1188887, rs11972285, rs12206846, rs12214364, rs12324720, rs12425850, rs12463321, rs12617870, rs12678836, rs12962050, rs12981974, rs13017586, rs13089152, rs13188731, rs13235840, rs1362910, rs1375561, rs1391954, rs1445979, rs16896…
Somatic movement→Brain structures	LST	LGI_plinkmeta47	94	0.00754228	39.7165	rs10041724, rs10059100, rs1017550, rs10189857, rs10222987, rs10253861, rs10400776, rs10765775, rs10772643, rs10792966, rs11074658, rs113838095, rs11587591, rs1188887, rs11972285, rs12214364, rs12324720, rs12425850, rs12463321, rs12617870, rs12678836, rs12962050, rs12981974, rs13017586, rs13089152, rs13188731, rs13235840, rs1362910, rs1391954, rs1445979, rs16896229, rs17621391, rs17801257, rs18603…
Somatic movement→Brain structures	LST	LGI_plinkmeta48	96	0.00779175	40.2659	rs10041724, rs10059100, rs1017550, rs10189857, rs10222987, rs10253861, rs10400776, rs10765775, rs10772643, rs11074658, rs113838095, rs11587591, rs1188887, rs11972285, rs12206846, rs12214364, rs12324720, rs12425850, rs12463321, rs12617870, rs12678836, rs12981974, rs13017586, rs13089152, rs13188731, rs13235840, rs1362910, rs1375561, rs1391954, rs16896229, rs17621391, rs17801257, rs1802669, rs194706…
Somatic movement→Brain structures	LST	LGI_plinkmeta49	94	0.00766096	40.5228	rs10041724, rs10059100, rs1017550, rs10189857, rs10222987, rs10253861, rs10765775, rs10772643, rs11074658, rs113838095, rs11587591, rs1188887, rs11972285, rs12206846, rs12214364, rs12324720, rs12425850, rs12463321, rs12617870, rs12678836, rs12962050, rs12981974, rs13017586, rs13089152, rs13188731, rs13235840, rs1362910, rs1375561, rs1391954, rs1445979, rs16896229, rs17621391, rs17801257, rs180266…
Somatic movement→Brain structures	LST	LGI_plinkmeta50	97	0.00783324	40.1398	rs10041724, rs10059100, rs1017550, rs10189857, rs10222987, rs10253861, rs10400776, rs10765775, rs10772643, rs10889193, rs11074658, rs113838095, rs11587591, rs1188887, rs11972285, rs12206846, rs12214364, rs12324720, rs12425850, rs12463321, rs12617870, rs12678836, rs12962050, rs12981974, rs13017586, rs13089152, rs13188731, rs13235840, rs1362910, rs1375561, rs1391954, rs1445979, rs16896229, rs176213…
Somatic movement→Brain structures	LST	LGI_plinkmeta51	92	0.00747382	40.2292	rs10059100, rs1017550, rs10189857, rs10222987, rs10253861, rs10400776, rs10765775, rs10772643, rs10792966, rs10889193, rs11074658, rs113838095, rs114590429, rs11587591, rs1188887, rs12062845, rs12206846, rs12214364, rs12324720, rs12463321, rs12617870, rs12678836, rs12962050, rs12981974, rs13017586, rs13089152, rs13188731, rs13235840, rs1362910, rs1391954, rs1445979, rs17621391, rs17801257, rs1860…
Somatic movement→Brain structures	LST	LGI_plinkmeta52	97	0.00794084	40.5286	rs10059100, rs1017550, rs10189857, rs10222987, rs10253861, rs10400776, rs10765775, rs10772643, rs10792966, rs10889193, rs11074658, rs113838095, rs114590429, rs11587591, rs1188887, rs12062845, rs12206846, rs12214364, rs12324720, rs12425850, rs12463321, rs12617870, rs12678836, rs12962050, rs12981974, rs13017586, rs13089152, rs13188731, rs13235840, rs1362910, rs1391954, rs1445979, rs16896229, rs1762…
Somatic movement→Brain structures	LST	LGI_plinkmeta53	97	0.0078131	39.95	rs10041724, rs10059100, rs1017550, rs10189857, rs10222987, rs10253861, rs10400776, rs10765775, rs10772643, rs10792966, rs10889193, rs11074658, rs113838095, rs114590429, rs11587591, rs1188887, rs12062845, rs12206846, rs12214364, rs12324720, rs12463321, rs12617870, rs12678836, rs12962050, rs12981974, rs13017586, rs13089152, rs13188731, rs13235840, rs1362910, rs1375561, rs1391954, rs1445979, rs17621…
Somatic movement→Brain structures	LST	LGI_plinkmeta54	102	0.0082207	39.8941	rs10041724, rs10059100, rs1017550, rs10189857, rs10222987, rs10253861, rs10400776, rs10765775, rs10772643, rs10792966, rs10889193, rs11074658, rs113838095, rs114590429, rs11587591, rs1188887, rs11972285, rs12062845, rs12206846, rs12214364, rs12324720, rs12425850, rs12463321, rs12617870, rs12678836, rs12962050, rs12981974, rs13017586, rs13089152, rs13188731, rs13235840, rs1362910, rs1375561, rs139…
Somatic movement→Brain structures	LST	LGI_plinkmeta55	100	0.00798259	39.5175	rs10059100, rs1017550, rs10189857, rs10222987, rs10253861, rs10400776, rs10765775, rs10772643, rs10792966, rs10889193, rs11074658, rs113838095, rs114590429, rs11587591, rs1188887, rs11972285, rs12062845, rs12206846, rs12214364, rs12324720, rs12425850, rs12463321, rs12617870, rs12678836, rs12962050, rs12981974, rs13017586, rs13089152, rs13188731, rs13235840, rs1362910, rs1391954, rs1445979, rs1689…
Somatic movement→Brain structures	LST	LGI_plinkmeta56	103	0.00835307	40.2003	rs10041724, rs1017550, rs10189857, rs10222987, rs10253861, rs10765775, rs10772643, rs10792966, rs10889193, rs11074658, rs113838095, rs11587591, rs1188887, rs11972285, rs12062845, rs12206846, rs12214364, rs12324720, rs12425850, rs12463321, rs12617870, rs12678836, rs12962050, rs12981974, rs13017586, rs13089152, rs13188731, rs13235840, rs1362910, rs1375561, rs1391954, rs1445979, rs17621391, rs178012…
Somatic movement→Brain structures	LST	LGI_plinkmeta57	98	0.00778464	39.5577	rs10059100, rs1017550, rs10189857, rs10222987, rs10253861, rs10765775, rs10772643, rs10792966, rs10889193, rs113838095, rs114590429, rs11587591, rs1188887, rs12062845, rs12206846, rs12214364, rs12324720, rs12463321, rs12617870, rs12678836, rs12962050, rs12981974, rs13089152, rs13107325, rs13188731, rs13235840, rs1362910, rs1375561, rs1391954, rs1445979, rs16896229, rs17621391, rs17801257, rs18603…
Somatic movement→Brain structures	LST	LGI_plinkmeta58	99	0.00787228	39.4896	rs10059100, rs1017550, rs10189857, rs10222987, rs10253861, rs10765775, rs10772643, rs10792966, rs10889193, rs11074658, rs113838095, rs114590429, rs11587591, rs1188887, rs12206846, rs12214364, rs12324720, rs12463321, rs12617870, rs12678836, rs12962050, rs12981974, rs13017586, rs13089152, rs13107325, rs13188731, rs13235840, rs1362910, rs1375561, rs1391954, rs1445979, rs16896229, rs17621391, rs17801…
Somatic movement→Brain structures	LST	LGI_plinkmeta59	99	0.00787541	39.5065	rs10059100, rs1017550, rs10189857, rs10222987, rs10253861, rs10400776, rs10765775, rs10772643, rs10792966, rs10889193, rs11074658, rs113838095, rs114590429, rs11587591, rs1188887, rs12206846, rs12214364, rs12324720, rs12463321, rs12617870, rs12678836, rs12962050, rs12981974, rs13017586, rs13089152, rs13107325, rs13188731, rs13235840, rs1362910, rs1375561, rs1391954, rs1445979, rs16896229, rs17621…
Somatic movement→Brain structures	LST	LGI_plinkmeta60	98	0.00779163	39.5014	rs10059100, rs1017550, rs10189857, rs10222987, rs10253861, rs10400776, rs10765775, rs10792966, rs10889193, rs113838095, rs114590429, rs11587591, rs1188887, rs12206846, rs12214364, rs12324720, rs12463321, rs12617870, rs12678836, rs12962050, rs12981974, rs13017586, rs13089152, rs13107325, rs13188731, rs13235840, rs1362910, rs1375561, rs1391954, rs1445979, rs16896229, rs17621391, rs17801257, rs18603…
Somatic movement→Brain structures	LST	LGI_plinkmeta61	94	0.00752274	39.6434	rs10041724, rs10059100, rs1017550, rs10189857, rs10222987, rs10400776, rs10765775, rs10772643, rs10792966, rs10889193, rs11074658, rs113838095, rs114590429, rs11587591, rs1188887, rs12206846, rs12214364, rs12463321, rs12617870, rs12678836, rs12962050, rs12981974, rs13017586, rs13188731, rs13235840, rs1362910, rs1375561, rs1391954, rs1445979, rs17621391, rs17801257, rs1860337, rs1947066, rs197439,…
Somatic movement→Brain structures	LST	LGI_plinkmeta62	93	0.00742812	39.5829	rs10059100, rs1017550, rs10189857, rs10222987, rs10253861, rs10400776, rs10765775, rs10792966, rs10889193, rs11074658, rs113838095, rs114590429, rs11587591, rs1188887, rs12206846, rs12214364, rs12324720, rs12463321, rs12617870, rs12678836, rs12981974, rs13017586, rs13089152, rs13188731, rs13235840, rs1362910, rs1375561, rs1391954, rs1445979, rs17621391, rs17801257, rs1860337, rs1947066, rs197439,…
Somatic movement→Brain structures	LST	LGI_plinkmeta63	97	0.00771579	39.5399	rs10059100, rs1017550, rs10189857, rs10222987, rs10253861, rs10765775, rs10792966, rs10889193, rs11074658, rs113838095, rs114590429, rs11587591, rs1188887, rs12062845, rs12206846, rs12214364, rs12324720, rs12463321, rs12617870, rs12678836, rs12962050, rs12981974, rs13017586, rs13089152, rs13107325, rs13188731, rs13235840, rs1362910, rs1375561, rs1391954, rs1445979, rs17621391, rs17801257, rs18603…
Somatic movement→Brain structures	LST	LGI_plinkmeta64	94	0.00758004	39.9966	rs10041724, rs10059100, rs1017550, rs10189857, rs10222987, rs10253861, rs10400776, rs10765775, rs10792966, rs10889193, rs11074658, rs113838095, rs114590429, rs11587591, rs1188887, rs12206846, rs12214364, rs12324720, rs12463321, rs12617870, rs12678836, rs12981974, rs13017586, rs13188731, rs13235840, rs1362910, rs1375561, rs1391954, rs1445979, rs17621391, rs17801257, rs1860337, rs1947066, rs197439,…
Somatic movement→Brain structures	LST	LGI_plinkmeta65	92	0.00742722	39.9797	rs10041724, rs10059100, rs1017550, rs10189857, rs10222987, rs10253861, rs10400776, rs10765775, rs10792966, rs10889193, rs11074658, rs113838095, rs114590429, rs11587591, rs1188887, rs12206846, rs12214364, rs12324720, rs12463321, rs12617870, rs12678836, rs12962050, rs12981974, rs13017586, rs13188731, rs13235840, rs1362910, rs1375561, rs1391954, rs17621391, rs17801257, rs1860337, rs1947066, rs197439…
Somatic movement→Brain structures	LST	LGI_plinkmeta66	98	0.00785679	39.7426	rs10041724, rs10059100, rs1017550, rs10189857, rs10222987, rs10253861, rs10400776, rs10765775, rs10792966, rs10889193, rs11074658, rs113838095, rs114590429, rs11587591, rs1188887, rs12062845, rs12206846, rs12324720, rs12425850, rs12463321, rs12678836, rs12962050, rs12981974, rs13017586, rs13107325, rs13188731, rs13235840, rs1375561, rs1391954, rs1445979, rs17801257, rs1860337, rs1947066, rs197439…
Somatic movement→Brain structures	LST	LGI_plinkmeta67	101	0.0082744	40.5075	rs10059100, rs1017550, rs10189857, rs10222987, rs10253861, rs10400776, rs10765775, rs10772643, rs10792966, rs10889193, rs11074658, rs113838095, rs114590429, rs11587591, rs1188887, rs11972285, rs12062845, rs12206846, rs12214364, rs12324720, rs12463321, rs12617870, rs12678836, rs12962050, rs12981974, rs13017586, rs13089152, rs13188731, rs13235840, rs1362910, rs1375561, rs1391954, rs1445979, rs17621…
Somatic movement→Brain structures	LST	LGI_plinkmeta68	101	0.0082234	40.2998	rs10041724, rs10059100, rs1017550, rs10222987, rs10253861, rs10400776, rs10765775, rs10772643, rs10792966, rs10889193, rs113838095, rs114590429, rs11587591, rs1188887, rs11972285, rs12062845, rs12206846, rs12214364, rs12324720, rs12425850, rs12463321, rs12617870, rs12678836, rs12962050, rs12981974, rs13017586, rs13089152, rs13107325, rs13188731, rs13235840, rs1362910, rs1375561, rs1391954, rs1445…
Somatic movement→Brain structures	LST	LGI_plinkmeta69	97	0.00778653	39.8091	rs10059100, rs1017550, rs10189857, rs10222987, rs10253861, rs10400776, rs10765775, rs10792966, rs10889193, rs11074658, rs113838095, rs114590429, rs11587591, rs1188887, rs12206846, rs12214364, rs12324720, rs12463321, rs12617870, rs12678836, rs12981974, rs13017586, rs13089152, rs13188731, rs13235840, rs1362910, rs1375561, rs1391954, rs1445979, rs17621391, rs17801257, rs1860337, rs1947066, rs197439,…
Somatic movement→Brain structures	LST	LGI_plinkmeta70	97	0.00776696	39.7123	rs10059100, rs1017550, rs10189857, rs10222987, rs10253861, rs10400776, rs10765775, rs10792966, rs10889193, rs113838095, rs114590429, rs11587591, rs1188887, rs11972285, rs12062845, rs12206846, rs12214364, rs12324720, rs12463321, rs12617870, rs12678836, rs12962050, rs12981974, rs13017586, rs13089152, rs13107325, rs13188731, rs13235840, rs1362910, rs1375561, rs1391954, rs1445979, rs17621391, rs17801…
Somatic movement→Brain structures	LST	LGI_plinkmeta71	97	0.00779494	39.7855	rs10059100, rs1017550, rs10189857, rs10222987, rs10253861, rs10400776, rs10765775, rs10792966, rs10889193, rs11074658, rs113838095, rs114590429, rs11587591, rs1188887, rs12206846, rs12214364, rs12324720, rs12463321, rs12617870, rs12678836, rs12962050, rs12981974, rs13017586, rs13089152, rs13107325, rs13188731, rs13235840, rs1362910, rs1375561, rs1391954, rs1445979, rs17621391, rs17801257, rs18603…
Somatic movement→Brain structures	LST	LGI_plinkmeta72	95	0.00751913	39.3273	rs10041724, rs10059100, rs1017550, rs10189857, rs10222987, rs10253861, rs10400776, rs10765775, rs10792966, rs10889193, rs11074658, rs113838095, rs114590429, rs11587591, rs1188887, rs12206846, rs12214364, rs12324720, rs12463321, rs12617870, rs12678836, rs12981974, rs13017586, rs13188731, rs13235840, rs1362910, rs1375561, rs1391954, rs1445979, rs17621391, rs17801257, rs1860337, rs1947066, rs197439,…
Somatic movement→Brain structures	LST	LGI_plinkmeta73	102	0.00832085	40.3444	rs10041724, rs10059100, rs1017550, rs10189857, rs10222987, rs10253861, rs10765775, rs10772643, rs10792966, rs10889193, rs11074658, rs113838095, rs114590429, rs11587591, rs1188887, rs11972285, rs12062845, rs12206846, rs12214364, rs12324720, rs12463321, rs12617870, rs12678836, rs12962050, rs12981974, rs13017586, rs13089152, rs13188731, rs13235840, rs1362910, rs1391954, rs1445979, rs17621391, rs1780…
Somatic movement→Brain structures	LST	LGI_plinkmeta74	97	0.00781333	39.8122	rs10041724, rs10059100, rs1017550, rs10189857, rs10222987, rs10253861, rs10765775, rs10772643, rs10792966, rs10889193, rs11074658, rs113838095, rs114590429, rs11587591, rs1188887, rs11972285, rs12206846, rs12214364, rs12324720, rs12425850, rs12463321, rs12617870, rs12678836, rs12962050, rs13017586, rs13089152, rs13188731, rs13235840, rs1362910, rs1375561, rs1391954, rs1445979, rs17621391, rs17801…
Somatic movement→Brain structures	LST	LGI_plinkmeta75	97	0.0077179	39.4354	rs10041724, rs1017550, rs10222987, rs10253861, rs10765775, rs10772643, rs10792966, rs10889193, rs11074658, rs113838095, rs11587591, rs1188887, rs11972285, rs12062845, rs12206846, rs12214364, rs12324720, rs12425850, rs12463321, rs12617870, rs12678836, rs12962050, rs12981974, rs13017586, rs13089152, rs13188731, rs13235840, rs1362910, rs1375561, rs1391954, rs1445979, rs17621391, rs17801257, rs186033…
Somatic movement→Brain structures	LST	LGI_plinkmeta76	102	0.00811017	39.4649	rs10041724, rs10059100, rs1017550, rs10189857, rs10222987, rs10253861, rs10400776, rs10765775, rs10772643, rs10792966, rs10889193, rs11074658, rs113838095, rs114590429, rs11587591, rs1188887, rs11972285, rs12062845, rs12206846, rs12214364, rs12324720, rs12425850, rs12463321, rs12617870, rs12678836, rs12962050, rs12981974, rs13017586, rs13089152, rs13107325, rs13188731, rs13235840, rs1375561, rs13…
Somatic movement→Brain structures	LST	LGI_plinkmeta77	101	0.00803917	39.5867	rs10041724, rs10059100, rs1017550, rs10189857, rs10222987, rs10253861, rs10400776, rs10765775, rs10772643, rs10792966, rs10889193, rs11074658, rs113838095, rs114590429, rs11587591, rs1188887, rs12206846, rs12214364, rs12324720, rs12425850, rs12463321, rs12617870, rs12678836, rs12962050, rs12981974, rs13017586, rs13089152, rs13107325, rs13188731, rs13235840, rs1362910, rs1375561, rs1391954, rs1445…
Somatic movement→Brain structures	LST	LGI_plinkmeta78	101	0.00807675	39.6009	rs10041724, rs10059100, rs1017550, rs10189857, rs10222987, rs10253861, rs10765775, rs10772643, rs10792966, rs10889193, rs11074658, rs113838095, rs11587591, rs1188887, rs11972285, rs12062845, rs12206846, rs12214364, rs12324720, rs12425850, rs12463321, rs12617870, rs12678836, rs12962050, rs12981974, rs13017586, rs13089152, rs13188731, rs13235840, rs1362910, rs1375561, rs1391954, rs1445979, rs176213…
Somatic movement→Brain structures	LST	LGI_plinkmeta79	101	0.00821691	40.2479	rs10041724, rs10059100, rs1017550, rs10189857, rs10222987, rs10253861, rs10400776, rs10765775, rs10792966, rs10889193, rs11074658, rs113838095, rs114590429, rs11587591, rs1188887, rs11972285, rs12062845, rs12206846, rs12214364, rs12324720, rs12425850, rs12463321, rs12617870, rs12678836, rs12962050, rs13017586, rs13089152, rs13188731, rs13235840, rs1362910, rs1375561, rs1391954, rs1445979, rs17621…
Somatic movement→Brain structures	LST	LGI_plinkmeta80	98	0.00796684	40.217	rs10041724, rs10059100, rs1017550, rs10189857, rs10253861, rs10765775, rs10792966, rs10889193, rs11074658, rs113838095, rs11587591, rs1188887, rs11972285, rs12062845, rs12206846, rs12214364, rs12324720, rs12463321, rs12617870, rs12678836, rs12962050, rs12981974, rs13017586, rs13089152, rs13188731, rs13235840, rs1362910, rs1391954, rs1445979, rs17621391, rs17801257, rs1802669, rs1860337, rs1947066…
Somatic movement→Brain structures	LST	LGI_plinkmeta81	103	0.0081949	39.4768	rs10041724, rs10059100, rs1017550, rs10189857, rs10222987, rs10253861, rs10765775, rs10792966, rs10889193, rs11074658, rs113838095, rs114590429, rs11587591, rs1188887, rs12062845, rs12206846, rs12214364, rs12324720, rs12425850, rs12463321, rs12617870, rs12678836, rs12962050, rs13017586, rs13089152, rs13107325, rs13188731, rs13235840, rs1362910, rs1375561, rs1391954, rs1445979, rs17621391, rs17801…
Somatic movement→Brain structures	LST	LGI_plinkmeta82	98	0.00778702	39.412	rs10041724, rs1017550, rs10189857, rs10222987, rs10253861, rs10400776, rs10765775, rs10792966, rs10889193, rs11074658, rs113838095, rs114590429, rs11587591, rs1188887, rs12206846, rs12214364, rs12324720, rs12425850, rs12463321, rs12617870, rs12678836, rs12962050, rs12981974, rs13017586, rs13089152, rs13188731, rs13235840, rs1362910, rs1375561, rs1391954, rs1445979, rs17621391, rs17801257, rs18603…
Somatic movement→Brain structures	LST	LGI_plinkmeta83	103	0.00829463	39.9179	rs10041724, rs10059100, rs1017550, rs10189857, rs10222987, rs10253861, rs10765775, rs10792966, rs10889193, rs11074658, rs113838095, rs114590429, rs11587591, rs1188887, rs12206846, rs12214364, rs12324720, rs12463321, rs12617870, rs12678836, rs12962050, rs12981974, rs13017586, rs13089152, rs13107325, rs13188731, rs13235840, rs1362910, rs1375561, rs1391954, rs1445979, rs17621391, rs17801257, rs18026…
Somatic movement→Brain structures	LST	LGI_plinkmeta84	101	0.0081057	39.7629	rs10041724 , rs1017550 , rs10189857 , rs10222987 , rs10253861 , rs10400776 , rs10765775 , rs10772643 , rs10792966 , rs10889193 , rs11074658 , rs113838095 , rs114590429 , rs11587591 , rs1188887 , rs12206846 , rs12214364 , rs12324720 , rs12425850 , rs12463321 , rs12617870 , rs12678836 , rs12962050 , rs12981974 , rs13017586 , rs13089152 , rs13107325 , rs13188731 , rs13235840 , rs1362910 , rs1375561 …
Somatic movement→Brain structures	LST	LGI_plinkmeta85	103	0.00819944	39.4957	rs10041724, rs10059100, rs1017550, rs10189857, rs10222987, rs10253861, rs10400776, rs10765775, rs10772643, rs10792966, rs11074658, rs113838095, rs114590429, rs11587591, rs1188887, rs12206846, rs12214364, rs12324720, rs12425850, rs12463321, rs12617870, rs12962050, rs12981974, rs13017586, rs13089152, rs13107325, rs13188731, rs13235840, rs1362910, rs1375561, rs1391954, rs1445979, rs17621391, rs17801…
Somatic movement→Brain structures	LST	LGI_plinkmeta86	94	0.00760641	40.0881	rs10041724, rs1017550, rs10189857, rs10222987, rs10253861, rs10400776, rs10765775, rs10772643, rs10792966, rs10889193, rs11074658, rs113838095, rs114590429, rs11587591, rs1188887, rs12206846, rs12214364, rs12324720, rs12463321, rs12617870, rs12962050, rs12981974, rs13017586, rs13107325, rs13188731, rs13235840, rs1362910, rs1375561, rs1391954, rs1445979, rs17621391, rs17801257, rs1860337, rs194706…
Somatic movement→Brain structures	LST	LGI_plinkmeta87	97	0.00778042	39.8247	rs10041724, rs1017550, rs10189857, rs10222987, rs10253861, rs10400776, rs10765775, rs10792966, rs10889193, rs11074658, rs113838095, rs114590429, rs11587591, rs1188887, rs12206846, rs12214364, rs12324720, rs12463321, rs12617870, rs12678836, rs12981974, rs13017586, rs13188731, rs13235840, rs1362910, rs1375561, rs1391954, rs1445979, rs17621391, rs17801257, rs1860337, rs1947066, rs197439, rs1999065, …
Somatic movement→Brain structures	LST	LGI_plinkmeta88	99	0.00791729	39.6264	rs10041724, rs10059100, rs1017550, rs10189857, rs10222987, rs10253861, rs10400776, rs10765775, rs10772643, rs10792966, rs10889193, rs11074658, rs113838095, rs114590429, rs11587591, rs1188887, rs12206846, rs12214364, rs12324720, rs12463321, rs12617870, rs12678836, rs12962050, rs12981974, rs13017586, rs13188731, rs13235840, rs1362910, rs1375561, rs1391954, rs1445979, rs17621391, rs17801257, rs18603…
Somatic movement→Brain structures	LST	LGI_plinkmeta89	97	0.00769086	39.4303	rs10041724, rs10059100, rs1017550, rs10189857, rs10222987, rs10253861, rs10400776, rs10765775, rs10792966, rs10889193, rs11074658, rs113838095, rs114590429, rs11587591, rs1188887, rs12206846, rs12214364, rs12324720, rs12463321, rs12617870, rs12678836, rs12962050, rs12981974, rs13017586, rs13089152, rs13107325, rs13188731, rs13235840, rs1362910, rs1375561, rs1391954, rs1445979, rs17621391, rs17801…
Somatic movement→Brain structures	LST	LGI_plinkmeta90	95	0.00760229	39.6678	rs10041724, rs10059100, rs1017550, rs10189857, rs10222987, rs10253861, rs10400776, rs10765775, rs10792966, rs10889193, rs11074658, rs113838095, rs114590429, rs11587591, rs1188887, rs12206846, rs12214364, rs12324720, rs12463321, rs12617870, rs12678836, rs12962050, rs12981974, rs13017586, rs13188731, rs13235840, rs1362910, rs1375561, rs1391954, rs17621391, rs17801257, rs1860337, rs1947066, rs197439…
Somatic movement→Brain structures	LST	LGI_plinkmeta91	103	0.00817906	39.4187	rs10041724, rs10059100, rs1017550, rs10189857, rs10222987, rs10253861, rs10400776, rs10765775, rs10772643, rs10792966, rs10889193, rs11074658, rs114590429, rs11587591, rs1188887, rs12206846, rs12214364, rs12324720, rs12463321, rs12617870, rs12678836, rs12962050, rs12981974, rs13017586, rs13107325, rs13188731, rs13235840, rs1362910, rs1375561, rs1391954, rs1445979, rs17621391, rs17801257, rs186033…
Somatic movement→Brain structures	LST	LGI_plinkmeta92	95	0.00746871	38.9698	rs10041724, rs10059100, rs1017550, rs10189857, rs10222987, rs10253861, rs10400776, rs10765775, rs10772643, rs10792966, rs10889193, rs11074658, rs114590429, rs11587591, rs1188887, rs12206846, rs12214364, rs12324720, rs12425850, rs12463321, rs12617870, rs12962050, rs12981974, rs13107325, rs13188731, rs13235840, rs1375561, rs1391954, rs1445979, rs17801257, rs1860337, rs1947066, rs197439, rs1999065, …
Somatic movement→Brain structures	LST	LGI_plinkmeta93	96	0.00761929	39.3863	rs10041724, rs10059100, rs1017550, rs10189857, rs10222987, rs10253861, rs10400776, rs10772643, rs10792966, rs11074658, rs114590429, rs11587591, rs1188887, rs11972285, rs12206846, rs12214364, rs12324720, rs12425850, rs12463321, rs12617870, rs12678836, rs12962050, rs12981974, rs13017586, rs13188731, rs13235840, rs1362910, rs1375561, rs1391954, rs1445979, rs17621391, rs17801257, rs1860337, rs1947066…
Somatic movement→Brain structures	LST	LGI_plinkmeta94	94	0.00758897	40.0023	rs10041724, rs10059100, rs1017550, rs10189857, rs10222987, rs10253861, rs10400776, rs10765775, rs10772643, rs10792966, rs10889193, rs11074658, rs113838095, rs114590429, rs11587591, rs1188887, rs12062845, rs12206846, rs12324720, rs12617870, rs12678836, rs12962050, rs12981974, rs13017586, rs13089152, rs13107325, rs13188731, rs13235840, rs1375561, rs1391954, rs1445979, rs17801257, rs1860337, rs19470…
Somatic movement→Brain structures	LST	LGI_plinkmeta95	93	0.00755732	40.3393	rs10059100, rs1017550, rs10189857, rs10222987, rs10253861, rs10400776, rs10765775, rs10772643, rs11074658, rs113838095, rs11587591, rs1188887, rs12206846, rs12214364, rs12324720, rs12425850, rs12463321, rs12617870, rs12678836, rs12981974, rs13017586, rs13089152, rs13188731, rs13235840, rs1362910, rs1375561, rs1391954, rs16896229, rs17621391, rs17801257, rs1802669, rs1947066, rs197439, rs1999065, …
Somatic movement→Brain structures	LST	LGI_plinkmeta96	102	0.00818963	39.9079	rs10041724, rs10059100, rs1017550, rs10189857, rs10222987, rs10253861, rs10772643, rs10792966, rs10889193, rs11074658, rs113838095, rs114590429, rs11587591, rs1188887, rs12062845, rs12206846, rs12214364, rs12324720, rs12425850, rs12463321, rs12617870, rs12678836, rs12962050, rs12981974, rs13017586, rs13089152, rs13188731, rs13235840, rs1362910, rs1375561, rs1391954, rs1445979, rs16896229, rs17621…
Somatic movement→Brain structures	LST	LGI_plinkmeta97	97	0.00786527	40.2043	rs10041724, rs10059100, rs1017550, rs10189857, rs10222987, rs10253861, rs10400776, rs10772643, rs10792966, rs10889193, rs11074658, rs113838095, rs114590429, rs11587591, rs1188887, rs12062845, rs12206846, rs12214364, rs12324720, rs12425850, rs12463321, rs12617870, rs12678836, rs12962050, rs12981974, rs13017586, rs13089152, rs13188731, rs13235840, rs1362910, rs1375561, rs1391954, rs16896229, rs1762…
Somatic movement→Brain structures	LST	LGI_plinkmeta98	98	0.00780978	39.5702	rs10041724, rs10059100, rs1017550, rs10222987, rs10253861, rs10400776, rs10765775, rs10772643, rs10792966, rs10889193, rs11074658, rs113838095, rs114590429, rs11587591, rs1188887, rs11972285, rs12062845, rs12206846, rs12214364, rs12324720, rs12425850, rs12463321, rs12617870, rs12678836, rs12962050, rs12981974, rs13017586, rs13089152, rs13107325, rs13188731, rs13235840, rs1362910, rs1375561, rs139…
Somatic movement→Brain structures	LST	LGI_plinkmeta99	102	0.00818523	39.7482	rs10041724, rs10059100, rs1017550, rs10189857, rs10222987, rs10253861, rs10400776, rs10765775, rs10772643, rs10792966, rs10889193, rs11074658, rs113838095, rs114590429, rs11587591, rs1188887, rs11972285, rs12062845, rs12206846, rs12214364, rs12324720, rs12463321, rs12617870, rs12678836, rs12962050, rs12981974, rs13017586, rs13089152, rs13188731, rs13235840, rs1375561, rs1391954, rs1445979, rs1762…
Somatic movement→Brain structures	LST	LGI_plinkmeta100	96	0.00755395	39.0844	rs10041724, rs1017550, rs10189857, rs10222987, rs10253861, rs10400776, rs10765775, rs10772643, rs10792966, rs10889193, rs11074658, rs113838095, rs114590429, rs11587591, rs1188887, rs12062845, rs12206846, rs12214364, rs12324720, rs12463321, rs12617870, rs12678836, rs12962050, rs12981974, rs13017586, rs13089152, rs13188731, rs13235840, rs1362910, rs1375561, rs1391954, rs1445979, rs17621391, rs17801…
Somatic movement→Brain structures	LST	LGI_plinkmeta101	96	0.00772417	40.0174	rs10041724, rs1017550, rs10189857, rs10222987, rs10253861, rs10400776, rs10765775, rs10772643, rs10792966, rs10889193, rs11074658, rs113838095, rs114590429, rs11587591, rs1188887, rs12062845, rs12206846, rs12214364, rs12324720, rs12463321, rs12617870, rs12678836, rs12962050, rs12981974, rs13017586, rs13089152, rs13188731, rs13235840, rs1362910, rs1375561, rs1391954, rs1445979, rs17621391, rs17801…
Somatic movement→Brain structures	LST	LGI_plinkmeta102	100	0.00802984	39.869	rs10041724, rs10059100, rs1017550, rs10189857, rs10222987, rs10253861, rs10400776, rs10765775, rs10772643, rs10792966, rs10889193, rs11074658, rs113838095, rs114590429, rs11587591, rs1188887, rs12062845, rs12206846, rs12214364, rs12324720, rs12463321, rs12617870, rs12678836, rs12962050, rs12981974, rs13017586, rs13089152, rs13188731, rs13235840, rs1362910, rs1375561, rs1391954, rs1445979, rs17621…
Somatic movement→Brain structures	LST	LGI_plinkmeta103	100	0.00802643	39.8519	rs10041724, rs10059100, rs1017550, rs10189857, rs10222987, rs10253861, rs10400776, rs10765775, rs10772643, rs10792966, rs10889193, rs11074658, rs113838095, rs114590429, rs11587591, rs1188887, rs12062845, rs12206846, rs12214364, rs12324720, rs12463321, rs12617870, rs12678836, rs12962050, rs12981974, rs13017586, rs13089152, rs13188731, rs13235840, rs1362910, rs1375561, rs1391954, rs1445979, rs17621…
Somatic movement→Brain structures	LST	LGI_plinkmeta104	97	0.00780039	39.8825	rs10041724, rs10059100, rs10189857, rs10222987, rs10253861, rs10400776, rs10765775, rs10772643, rs10792966, rs10889193, rs11074658, rs113838095, rs114590429, rs11587591, rs1188887, rs12062845, rs12206846, rs12214364, rs12324720, rs12463321, rs12617870, rs12678836, rs12962050, rs12981974, rs13017586, rs13089152, rs13188731, rs13235840, rs1362910, rs1375561, rs1391954, rs1445979, rs17621391, rs1780…
Somatic movement→Brain structures	LST	LGI_plinkmeta105	100	0.0080333	39.8775	rs10041724, rs10059100, rs1017550, rs10189857, rs10222987, rs10253861, rs10400776, rs10772643, rs10792966, rs10889193, rs11074658, rs113838095, rs114590429, rs11587591, rs1188887, rs12062845, rs12206846, rs12214364, rs12324720, rs12463321, rs12617870, rs12678836, rs12962050, rs12981974, rs13017586, rs13089152, rs13107325, rs13188731, rs13235840, rs1362910, rs1375561, rs1391954, rs1445979, rs16896…
Somatic movement→Brain structures	LST	LGI_plinkmeta106	96	0.00766464	39.6588	rs10041724, rs10059100, rs1017550, rs10189857, rs10222987, rs10253861, rs10400776, rs10765775, rs10772643, rs10792966, rs10889193, rs11074658, rs113838095, rs114590429, rs11587591, rs1188887, rs12062845, rs12206846, rs12214364, rs12324720, rs12463321, rs12617870, rs12678836, rs12962050, rs12981974, rs13017586, rs13089152, rs13188731, rs13235840, rs1375561, rs1391954, rs1445979, rs17621391, rs1780…
Somatic movement→Brain structures	LST	LGI_plinkmeta107	95	0.00758018	39.6506	rs10041724, rs10059100, rs1017550, rs10189857, rs10222987, rs10253861, rs10400776, rs10765775, rs10772643, rs10792966, rs10889193, rs11074658, rs113838095, rs114590429, rs11587591, rs1188887, rs12062845, rs12206846, rs12214364, rs12463321, rs12617870, rs12678836, rs12962050, rs12981974, rs13017586, rs13089152, rs13188731, rs13235840, rs1375561, rs1391954, rs1445979, rs17621391, rs17801257, rs1860…
Somatic movement→Brain structures	LST	LGI_plinkmeta108	97	0.00774055	39.6001	rs10041724, rs10059100, rs1017550, rs10189857, rs10222987, rs10253861, rs10765775, rs10772643, rs10792966, rs10889193, rs11074658, rs113838095, rs114590429, rs11587591, rs1188887, rs11972285, rs12062845, rs12206846, rs12214364, rs12324720, rs12425850, rs12463321, rs12617870, rs12678836, rs12962050, rs12981974, rs13017586, rs13089152, rs13188731, rs13235840, rs1362910, rs1375561, rs1391954, rs1445…
Somatic movement→Brain structures	LST	LGI_plinkmeta109	98	0.00780696	39.537	rs10041724, rs10059100, rs1017550, rs10189857, rs10222987, rs10253861, rs10400776, rs10765775, rs10772643, rs10792966, rs10889193, rs11074658, rs113838095, rs114590429, rs11587591, rs1188887, rs11972285, rs12062845, rs12206846, rs12214364, rs12324720, rs12425850, rs12463321, rs12617870, rs12678836, rs12962050, rs12981974, rs13017586, rs13089152, rs13188731, rs13235840, rs1375561, rs1391954, rs144…
Somatic movement→Brain structures	LST	LGI_plinkmeta110	102	0.00819076	39.7753	rs10041724, rs10059100, rs1017550, rs10189857, rs10222987, rs10253861, rs10400776, rs10765775, rs10772643, rs10792966, rs10889193, rs11074658, rs113838095, rs114590429, rs11587591, rs1188887, rs11972285, rs12062845, rs12206846, rs12214364, rs12324720, rs12617870, rs12678836, rs12962050, rs12981974, rs13017586, rs13089152, rs13107325, rs13188731, rs13235840, rs1375561, rs1391954, rs1445979, rs1780…
Somatic movement→Brain structures	LST	LGI_plinkmeta111	100	0.00793472	39.4159	rs10041724, rs10059100, rs1017550, rs10189857, rs10222987, rs10253861, rs10400776, rs10765775, rs10772643, rs10792966, rs10889193, rs11074658, rs113838095, rs114590429, rs11587591, rs1188887, rs11972285, rs12062845, rs12206846, rs12214364, rs12324720, rs12425850, rs12463321, rs12617870, rs12678836, rs12962050, rs12981974, rs13017586, rs13089152, rs13107325, rs13188731, rs1362910, rs1375561, rs139…
Somatic movement→Brain structures	LST	LGI_plinkmeta112	96	0.00767408	39.6628	rs10041724, rs10059100, rs1017550, rs10189857, rs10222987, rs10253861, rs10400776, rs10765775, rs10772643, rs10792966, rs10889193, rs11074658, rs113838095, rs114590429, rs11587591, rs1188887, rs11972285, rs12062845, rs12206846, rs12214364, rs12324720, rs12617870, rs12678836, rs12962050, rs12981974, rs13017586, rs13089152, rs13107325, rs13188731, rs13235840, rs1375561, rs1391954, rs1445979, rs1780…
Somatic movement→Brain structures	LST	LGI_plinkmeta113	101	0.00805593	39.4536	rs10041724, rs10059100, rs1017550, rs10189857, rs10222987, rs10253861, rs10400776, rs10765775, rs10772643, rs10792966, rs10889193, rs11074658, rs113838095, rs114590429, rs11587591, rs1188887, rs11972285, rs12062845, rs12206846, rs12214364, rs12324720, rs12425850, rs12463321, rs12617870, rs12678836, rs12962050, rs12981974, rs13017586, rs13089152, rs13188731, rs13235840, rs1375561, rs1391954, rs144…
Somatic movement→Brain structures	LST	LGI_plinkmeta114	103	0.00825627	39.7118	rs10041724, rs10059100, rs1017550, rs10189857, rs10222987, rs10253861, rs10400776, rs10765775, rs10772643, rs10792966, rs10889193, rs11074658, rs113838095, rs114590429, rs11587591, rs1188887, rs11972285, rs12062845, rs12206846, rs12214364, rs12324720, rs12463321, rs12617870, rs12678836, rs12962050, rs12981974, rs13017586, rs13089152, rs13188731, rs13235840, rs1362910, rs1375561, rs1391954, rs1445…
Somatic movement→Brain structures	LST	LGI_plinkmeta115	103	0.00827021	39.8001	rs10041724, rs10059100, rs1017550, rs10189857, rs10222987, rs10253861, rs10400776, rs10765775, rs10772643, rs10792966, rs10889193, rs11074658, rs113838095, rs114590429, rs11587591, rs1188887, rs11972285, rs12062845, rs12206846, rs12214364, rs12324720, rs12463321, rs12617870, rs12678836, rs12962050, rs12981974, rs13017586, rs13089152, rs13188731, rs13235840, rs1362910, rs1375561, rs1391954, rs1445…
Somatic movement→Brain structures	LST	LGI_plinkmeta116	96	0.00779314	40.1643	rs10041724, rs10059100, rs1017550, rs10189857, rs10222987, rs10253861, rs10400776, rs10765775, rs10772643, rs10792966, rs10889193, rs113838095, rs114590429, rs11587591, rs1188887, rs11972285, rs12062845, rs12206846, rs12214364, rs12324720, rs12463321, rs12617870, rs12678836, rs12962050, rs12981974, rs13017586, rs13089152, rs13188731, rs13235840, rs1362910, rs1375561, rs1391954, rs1445979, rs17621…
Somatic movement→Brain structures	LST	LGI_plinkmeta117	98	0.00798937	40.2732	rs10059100, rs1017550, rs10189857, rs10222987, rs10253861, rs10400776, rs10765775, rs10772643, rs10792966, rs10889193, rs11074658, rs113838095, rs11587591, rs1188887, rs11972285, rs12206846, rs12214364, rs12324720, rs12425850, rs12463321, rs12617870, rs12678836, rs12962050, rs12981974, rs13017586, rs13089152, rs13188731, rs13235840, rs1362910, rs1391954, rs16896229, rs17621391, rs17801257, rs1802…
Somatic movement→Brain structures	LST	LGI_plinkmeta118	97	0.00778662	39.7894	rs10041724, rs10059100, rs10189857, rs10222987, rs10400776, rs10765775, rs10772643, rs10792966, rs10889193, rs113838095, rs114590429, rs11587591, rs1188887, rs11972285, rs12206846, rs12214364, rs12324720, rs12463321, rs12617870, rs12678836, rs12962050, rs12981974, rs13017586, rs13089152, rs13107325, rs13188731, rs13235840, rs1362910, rs1375561, rs1391954, rs1445979, rs16896229, rs17621391, rs1780…
Somatic movement→Brain structures	LST	LGI_plinkmeta119	97	0.00773681	39.5686	rs10041724, rs10059100, rs1017550, rs10189857, rs10222987, rs10253861, rs10400776, rs10772643, rs10889193, rs11074658, rs113838095, rs114590429, rs11587591, rs1188887, rs12062845, rs12206846, rs12214364, rs12324720, rs12425850, rs12463321, rs12678836, rs12962050, rs13017586, rs13089152, rs13188731, rs13235840, rs1375561, rs1391954, rs1445979, rs17621391, rs17801257, rs1860337, rs1947066, rs199906…
Somatic movement→Brain structures	LST	LGI_plinkmeta120	99	0.00791171	39.5804	rs10041724, rs10059100, rs1017550, rs10189857, rs10222987, rs10253861, rs10400776, rs10765775, rs10772643, rs10889193, rs11074658, rs113838095, rs114590429, rs11587591, rs1188887, rs12206846, rs12214364, rs12324720, rs12425850, rs12463321, rs12617870, rs12678836, rs12962050, rs13017586, rs13089152, rs13188731, rs13235840, rs1375561, rs1391954, rs1445979, rs17621391, rs17801257, rs1860337, rs19470…
Somatic movement→Brain structures	LST	LGI_plinkmeta121	95	0.00758178	39.5367	rs10041724, rs10059100, rs1017550, rs10189857, rs10222987, rs10400776, rs10765775, rs10772643, rs10792966, rs10889193, rs11074658, rs113838095, rs114590429, rs11587591, rs1188887, rs12062845, rs12206846, rs12214364, rs12324720, rs12425850, rs12463321, rs12678836, rs12962050, rs13017586, rs13089152, rs13188731, rs13235840, rs1362910, rs1375561, rs1391954, rs17801257, rs1860337, rs1947066, rs197439…
Somatic movement→Brain structures	LST	LGI_plinkmeta122	102	0.00818458	39.7413	rs10041724, rs10059100, rs10189857, rs10222987, rs10400776, rs10765775, rs10772643, rs10792966, rs10889193, rs11074658, rs113838095, rs114590429, rs11587591, rs1188887, rs11972285, rs12062845, rs12206846, rs12214364, rs12324720, rs12463321, rs12617870, rs12678836, rs12962050, rs12981974, rs13017586, rs13089152, rs13107325, rs13188731, rs13235840, rs1362910, rs1375561, rs1391954, rs16896229, rs176…
Somatic movement→Brain structures	LST	LGI_plinkmeta123	99	0.00795999	39.758	rs10041724, rs10059100, rs1017550, rs10189857, rs10222987, rs10253861, rs10400776, rs10765775, rs10772643, rs10792966, rs10889193, rs11074658, rs113838095, rs114590429, rs11587591, rs1188887, rs11972285, rs12062845, rs12206846, rs12214364, rs12617870, rs12678836, rs12962050, rs12981974, rs13017586, rs13089152, rs13107325, rs13188731, rs13235840, rs1375561, rs1391954, rs1445979, rs17621391, rs1780…
Somatic movement→Brain structures	LST	LGI_plinkmeta124	97	0.00780039	39.8825	rs10041724, rs10059100, rs10189857, rs10222987, rs10253861, rs10400776, rs10765775, rs10772643, rs10792966, rs10889193, rs11074658, rs113838095, rs114590429, rs11587591, rs1188887, rs12062845, rs12206846, rs12214364, rs12324720, rs12463321, rs12617870, rs12678836, rs12962050, rs12981974, rs13017586, rs13089152, rs13188731, rs13235840, rs1362910, rs1375561, rs1391954, rs1445979, rs17621391, rs1780…
Somatic movement→Brain structures	LST	LGI_plinkmeta125	98	0.00776582	39.1706	rs10041724, rs10059100, rs1017550, rs10189857, rs10222987, rs10253861, rs10400776, rs10765775, rs10772643, rs10792966, rs10889193, rs11074658, rs113838095, rs114590429, rs11587591, rs1188887, rs11972285, rs12062845, rs12206846, rs12214364, rs12463321, rs12617870, rs12678836, rs12962050, rs12981974, rs13017586, rs13089152, rs13188731, rs13235840, rs1375561, rs1391954, rs1445979, rs17621391, rs1780…
Somatic movement→Brain structures	LST	LGI_plinkmeta126	103	0.00823701	39.6144	rs10041724, rs10059100, rs1017550, rs10189857, rs10222987, rs10253861, rs10400776, rs10765775, rs10772643, rs10889193, rs11074658, rs113838095, rs114590429, rs11587591, rs1188887, rs11972285, rs12062845, rs12206846, rs12214364, rs12324720, rs12425850, rs12463321, rs12678836, rs12962050, rs12981974, rs13017586, rs13089152, rs13188731, rs13235840, rs1362910, rs1375561, rs1391954, rs1445979, rs17621…
Somatic movement→Brain structures	LST	LGI_plinkmeta127	102	0.00816605	39.6313	rs10041724, rs10059100, rs1017550, rs10189857, rs10222987, rs10253861, rs10400776, rs10765775, rs10772643, rs10889193, rs11074658, rs113838095, rs114590429, rs11587591, rs1188887, rs11972285, rs12062845, rs12206846, rs12214364, rs12324720, rs12425850, rs12463321, rs12678836, rs12962050, rs12981974, rs13017586, rs13089152, rs13188731, rs13235840, rs1362910, rs1375561, rs1391954, rs1445979, rs17621…
Somatic movement→Brain structures	LST	LGI_plinkmeta128	96	0.00772088	39.8367	rs10041724, rs10059100, rs1017550, rs10189857, rs10222987, rs10253861, rs10400776, rs10765775, rs10772643, rs10792966, rs10889193, rs11074658, rs113838095, rs114590429, rs11587591, rs1188887, rs11972285, rs12062845, rs12206846, rs12214364, rs12463321, rs12617870, rs12678836, rs12962050, rs12981974, rs13017586, rs13089152, rs13107325, rs13188731, rs13235840, rs1375561, rs1391954, rs1445979, rs1762…
Somatic movement→Brain structures	LST	LGI_plinkmeta129	99	0.00791018	39.5287	rs10041724, rs10059100, rs1017550, rs10189857, rs10222987, rs10253861, rs10400776, rs10765775, rs10772643, rs10792966, rs10889193, rs11074658, rs113838095, rs114590429, rs11587591, rs1188887, rs11972285, rs12062845, rs12206846, rs12214364, rs12463321, rs12617870, rs12678836, rs12962050, rs12981974, rs13017586, rs13089152, rs13188731, rs13235840, rs1362910, rs1375561, rs1391954, rs1445979, rs17621…
Somatic movement→Brain structures	LST	LGI_plinkmeta130	103	0.00819998	39.3947	rs10041724, rs10059100, rs1017550, rs10189857, rs10222987, rs10253861, rs10400776, rs10765775, rs10772643, rs10792966, rs10889193, rs11074658, rs113838095, rs114590429, rs11587591, rs1188887, rs11972285, rs12062845, rs12206846, rs12214364, rs12324720, rs12463321, rs12617870, rs12678836, rs12962050, rs12981974, rs13017586, rs13089152, rs13188731, rs13235840, rs1362910, rs1375561, rs1391954, rs1445…
Somatic movement→Brain structures	LST	LGI_plinkmeta131	91	0.00725036	39.4726	rs10041724, rs10059100, rs1017550, rs10189857, rs10222987, rs10253861, rs10400776, rs10765775, rs10772643, rs10792966, rs11074658, rs113838095, rs114590429, rs11587591, rs1188887, rs11972285, rs12062845, rs12206846, rs12214364, rs12324720, rs12617870, rs12678836, rs12962050, rs12981974, rs13017586, rs13089152, rs13107325, rs13188731, rs13235840, rs1391954, rs17621391, rs17801257, rs1860337, rs194…
Somatic movement→Brain structures	LST	LGI_plinkmeta132	100	0.0079713	39.5318	rs10041724, rs10059100, rs1017550, rs10189857, rs10222987, rs10253861, rs10400776, rs10765775, rs10772643, rs10792966, rs10889193, rs11074658, rs113838095, rs114590429, rs11587591, rs11972285, rs12062845, rs12206846, rs12214364, rs12463321, rs12617870, rs12678836, rs12962050, rs12981974, rs13017586, rs13089152, rs13107325, rs13188731, rs13235840, rs1375561, rs1391954, rs1445979, rs16896229, rs176…
Somatic movement→Brain structures	LST	LGI_plinkmeta133	102	0.00811433	39.3822	rs10041724, rs10059100, rs1017550, rs10189857, rs10222987, rs10253861, rs10400776, rs10765775, rs10792966, rs10889193, rs11074658, rs113838095, rs114590429, rs11587591, rs1188887, rs11972285, rs12062845, rs12206846, rs12214364, rs12463321, rs12617870, rs12678836, rs12962050, rs12981974, rs13017586, rs13089152, rs13107325, rs13188731, rs13235840, rs1362910, rs1375561, rs1391954, rs1445979, rs17621…
Somatic movement→Brain structures	LST	LGI_plinkmeta134	104	0.00848451	40.3602	rs10041724, rs10059100, rs1017550, rs10189857, rs10222987, rs10253861, rs10400776, rs10765775, rs10772643, rs10792966, rs10889193, rs11074658, rs113838095, rs114590429, rs11587591, rs1188887, rs11972285, rs12062845, rs12206846, rs12214364, rs12324720, rs12463321, rs12617870, rs12678836, rs12962050, rs12981974, rs13017586, rs13089152, rs13107325, rs13188731, rs13235840, rs1362910, rs1375561, rs139…
Somatic movement→Brain structures	LST	LGI_plinkmeta135	98	0.00791721	39.9631	rs10041724, rs10059100, rs1017550, rs10189857, rs10222987, rs10253861, rs10400776, rs10765775, rs10772643, rs10792966, rs10889193, rs11074658, rs113838095, rs11587591, rs1188887, rs11972285, rs12062845, rs12206846, rs12214364, rs12324720, rs12463321, rs12678836, rs12962050, rs12981974, rs13017586, rs13089152, rs13107325, rs13188731, rs13235840, rs1362910, rs1375561, rs1391954, rs17621391, rs18603…
Somatic movement→Brain structures	LST	LGI_plinkmeta136	99	0.00812163	40.6153	rs10041724, rs10059100, rs1017550, rs10189857, rs10222987, rs10253861, rs10400776, rs10765775, rs10792966, rs11074658, rs113838095, rs11587591, rs1188887, rs11972285, rs12062845, rs12206846, rs12214364, rs12324720, rs12463321, rs12617870, rs12678836, rs12962050, rs12981974, rs13017586, rs13089152, rs13107325, rs13188731, rs13235840, rs1362910, rs1375561, rs1391954, rs16896229, rs17621391, rs18026…
Somatic movement→Brain structures	LST	LGI_plinkmeta137	99	0.00798084	39.9964	rs10041724, rs10059100, rs1017550, rs10189857, rs10222987, rs10253861, rs10400776, rs10765775, rs10792966, rs10889193, rs11074658, rs113838095, rs114590429, rs11587591, rs1188887, rs12206846, rs12214364, rs12463321, rs12617870, rs12678836, rs12962050, rs12981974, rs13017586, rs13089152, rs13107325, rs13188731, rs13235840, rs1362910, rs1375561, rs1391954, rs1445979, rs17621391, rs17801257, rs18026…
Somatic movement→Brain structures	LST	LGI_plinkmeta138	98	0.00799855	40.4553	rs10041724, rs10059100, rs1017550, rs10189857, rs10222987, rs10253861, rs10400776, rs10792966, rs11074658, rs113838095, rs114590429, rs11587591, rs1188887, rs11972285, rs12206846, rs12214364, rs12324720, rs12425850, rs12463321, rs12617870, rs12678836, rs12962050, rs12981974, rs13017586, rs13089152, rs13188731, rs13235840, rs1362910, rs1375561, rs1391954, rs17621391, rs17801257, rs1802669, rs18603…
Somatic movement→Brain structures	LST	LGI_plinkmeta139	96	0.0076668	39.4971	rs10041724, rs1017550, rs10189857, rs10222987, rs10253861, rs10400776, rs10765775, rs10772643, rs10792966, rs10889193, rs11074658, rs113838095, rs114590429, rs11587591, rs1188887, rs12206846, rs12214364, rs12463321, rs12617870, rs12678836, rs12962050, rs13017586, rs13089152, rs13107325, rs13188731, rs13235840, rs1362910, rs1375561, rs1391954, rs1445979, rs17621391, rs17801257, rs1802669, rs186033…
Somatic movement→Brain structures	LST	LGI_plinkmeta140	92	0.00716914	38.6066	rs10041724, rs10059100, rs1017550, rs10189857, rs10222987, rs10253861, rs10400776, rs10765775, rs10772643, rs10792966, rs10889193, rs11074658, rs113838095, rs114590429, rs11587591, rs1188887, rs12206846, rs12214364, rs12463321, rs12617870, rs12678836, rs12962050, rs12981974, rs13017586, rs13089152, rs13107325, rs13188731, rs13235840, rs1362910, rs1375561, rs1391954, rs1445979, rs17621391, rs17801…
Somatic movement→Brain structures	LST	LGI_plinkmeta141	99	0.0078988	39.5341	rs10041724, rs10059100, rs1017550, rs10189857, rs10222987, rs10253861, rs10400776, rs10765775, rs10772643, rs10792966, rs10889193, rs11074658, rs113838095, rs114590429, rs11587591, rs1188887, rs12206846, rs12214364, rs12425850, rs12463321, rs12617870, rs12678836, rs12962050, rs12981974, rs13017586, rs13089152, rs13107325, rs13188731, rs13235840, rs1362910, rs1375561, rs1391954, rs17621391, rs1780…
Somatic movement→Brain structures	LST	LGI_plinkmeta142	95	0.00748775	38.9984	rs10041724, rs10059100, rs1017550, rs10189857, rs10222987, rs10400776, rs10765775, rs10772643, rs10792966, rs10889193, rs11074658, rs113838095, rs114590429, rs11587591, rs1188887, rs12206846, rs12214364, rs12324720, rs12425850, rs12463321, rs12617870, rs12678836, rs12962050, rs13017586, rs13089152, rs13188731, rs13235840, rs1362910, rs1375561, rs1391954, rs17621391, rs17801257, rs1947066, rs19743…
Somatic movement→Brain structures	LST	LGI_plinkmeta143	97	0.00773232	39.53	rs10041724, rs10059100, rs1017550, rs10189857, rs10222987, rs10253861, rs10400776, rs10765775, rs10772643, rs10792966, rs10889193, rs11074658, rs113838095, rs114590429, rs11587591, rs1188887, rs12206846, rs12214364, rs12324720, rs12425850, rs12463321, rs12617870, rs12678836, rs12962050, rs12981974, rs13017586, rs13089152, rs13188731, rs13235840, rs1362910, rs1375561, rs1391954, rs17621391, rs1780…
Somatic movement→Brain structures	LST	LGI_plinkmeta144	96	0.00780652	40.3169	rs10059100,rs1017550,rs10189857,rs10222987,rs10253861,rs10400776,rs10765775,rs10772643,rs10792966,rs10889193,rs11074658,rs113838095,rs11587591,rs1188887,rs12206846,rs12214364,rs12324720,rs12425850,rs12463321,rs12617870,rs12678836,rs12962050,rs12981974,rs13017586,rs13089152,rs13188731,rs13235840,rs1362910,rs1391954,rs16896229,rs17621391,rs17801257,rs1802669,rs1860337,rs1947066,rs197439,rs1999065,r…
Somatic movement→Brain structures	LST	LGI_plinkmeta145	95	0.00766533	40.1631	rs10041724, rs10059100, rs1017550, rs10189857, rs10222987, rs10253861, rs10400776, rs10765775, rs10772643, rs11074658, rs113838095, rs11587591, rs1188887, rs12206846, rs12214364, rs12324720, rs12425850, rs12463321, rs12617870, rs12678836, rs12962050, rs12981974, rs13017586, rs13089152, rs13188731, rs13235840, rs1362910, rs1375561, rs1391954, rs1445979, rs16896229, rs17621391, rs17801257, rs180266…
Somatic movement→Brain structures	LST	LGI_plinkmeta146	102	0.00829877	40.3423	rs10041724, rs10059100, rs1017550, rs10189857, rs10222987, rs10253861, rs10400776, rs10765775, rs10792966, rs10889193, rs11074658, rs113838095, rs114590429, rs11587591, rs1188887, rs11972285, rs12206846, rs12214364, rs12324720, rs12425850, rs12463321, rs12617870, rs12678836, rs12962050, rs12981974, rs13017586, rs13089152, rs13188731, rs13235840, rs1362910, rs1375561, rs1391954, rs1445979, rs17621…
Somatic movement→Brain structures	LST	LGI_plinkmeta147	96	0.00784949	40.6326	rs10041724 , rs10059100 , rs1017550 , rs10189857 , rs10222987 , rs10253861 , rs10400776 , rs10772643 , rs10792966 , rs10889193 , rs11074658 , rs113838095 , rs114590429 , rs11587591 , rs1188887 , rs12062845 , rs12206846 , rs12214364 , rs12324720 , rs12463321 , rs12617870 , rs12678836 , rs12962050 , rs12981974 , rs13017586 , rs13089152 , rs13188731 , rs13235840 , rs1362910 , rs1375561 , rs1391954 ,…
Somatic movement→Brain structures	LST	LGI_plinkmeta148	93	0.00748159	39.8593	rs10059100, rs1017550, rs10189857, rs10222987, rs10253861, rs10400776, rs10772643, rs10792966, rs10889193, rs113838095, rs114590429, rs11587591, rs1188887, rs12062845, rs12206846, rs12214364, rs12324720, rs12463321, rs12617870, rs12678836, rs12962050, rs12981974, rs13017586, rs13089152, rs13107325, rs13188731, rs13235840, rs1362910, rs1375561, rs1391954, rs1445979, rs16896229, rs17621391, rs18026…
Somatic movement→Brain structures	LST	LGI_plinkmeta149	99	0.0079089	39.583	rs10041724, rs10059100, rs1017550, rs10189857, rs10222987, rs10253861, rs10400776, rs10765775, rs10772643, rs10792966, rs10889193, rs11074658, rs113838095, rs114590429, rs11587591, rs1188887, rs12206846, rs12214364, rs12324720, rs12425850, rs12463321, rs12617870, rs12678836, rs12962050, rs12981974, rs13017586, rs13089152, rs13107325, rs13188731, rs13235840, rs1362910, rs1375561, rs1391954, rs1689…
Somatic movement→Brain structures	LST	LGI_plinkmeta150	95	0.00745998	38.8325	rs10041724, rs10059100, rs1017550, rs10189857, rs10222987, rs10253861, rs10400776, rs10765775, rs10772643, rs10792966, rs10889193, rs11074658, rs113838095, rs114590429, rs11587591, rs1188887, rs12206846, rs12214364, rs12463321, rs12617870, rs12678836, rs12962050, rs12981974, rs13017586, rs13089152, rs13107325, rs13188731, rs13235840, rs1362910, rs1375561, rs1391954, rs17621391, rs17801257, rs1860…
Somatic movement→Brain structures	LST	LGI_plinkmeta151	97	0.00785541	40.1612	rs10041724, rs10059100, rs1017550, rs10189857, rs10222987, rs10253861, rs10400776, rs10765775, rs10772643, rs10792966, rs10889193, rs11074658, rs113838095, rs11587591, rs1188887, rs12206846, rs12214364, rs12324720, rs12425850, rs12463321, rs12617870, rs12678836, rs12962050, rs12981974, rs13017586, rs13089152, rs13107325, rs13188731, rs13235840, rs1362910, rs1375561, rs1391954, rs17621391, rs17801…
Somatic movement→Brain structures	LST	LGI_plinkmeta152	97	0.00781044	39.9096	rs10041724, rs10059100, rs1017550, rs10189857, rs10222987, rs10253861, rs10400776, rs10765775, rs10792966, rs10889193, rs11074658, rs113838095, rs114590429, rs11587591, rs1188887, rs11972285, rs12206846, rs12214364, rs12324720, rs12425850, rs12463321, rs12617870, rs12678836, rs12962050, rs13017586, rs13089152, rs13188731, rs13235840, rs1362910, rs1375561, rs1391954, rs1445979, rs16896229, rs17621…
Somatic movement→Brain structures	LST	LGI_plinkmeta153	103	0.00821453	39.5252	rs10041724, rs10059100, rs1017550, rs10189857, rs10222987, rs10253861, rs10400776, rs10765775, rs10772643, rs10792966, rs10889193, rs11074658, rs113838095, rs114590429, rs11587591, rs1188887, rs12062845, rs12206846, rs12214364, rs12324720, rs12425850, rs12463321, rs12678836, rs12962050, rs12981974, rs13017586, rs13089152, rs13188731, rs13235840, rs1362910, rs1375561, rs1391954, rs17621391, rs1780…
Somatic movement→Brain structures	LST	LGI_plinkmeta154	102	0.00818896	39.7398	rs10059100, rs1017550, rs10189857, rs10222987, rs10253861, rs10400776, rs10765775, rs10772643, rs10792966, rs10889193, rs11074658, rs113838095, rs114590429, rs11587591, rs1188887, rs11972285, rs12062845, rs12206846, rs12214364, rs12324720, rs12425850, rs12678836, rs12962050, rs12981974, rs13017586, rs13089152, rs13188731, rs13235840, rs1362910, rs1375561, rs1391954, rs17621391, rs17801257, rs1860…
Somatic movement→Brain structures	LST	LGI_plinkmeta155	102	0.00816605	39.6313	rs10041724, rs10059100, rs1017550, rs10189857, rs10222987, rs10253861, rs10400776, rs10765775, rs10772643, rs10889193, rs11074658, rs113838095, rs114590429, rs11587591, rs1188887, rs11972285, rs12062845, rs12206846, rs12214364, rs12324720, rs12425850, rs12463321, rs12678836, rs12962050, rs12981974, rs13017586, rs13089152, rs13188731, rs13235840, rs1362910, rs1375561, rs1391954, rs1445979, rs17621…
Somatic movement→Brain structures	LST	LGI_plinkmeta156	97	0.00790666	40.4285	rs10041724, rs10059100, rs1017550, rs10189857, rs10222987, rs10253861, rs10400776, rs10772643, rs10792966, rs10889193, rs11074658, rs113838095, rs114590429, rs11587591, rs1188887, rs11972285, rs12206846, rs12214364, rs12324720, rs12425850, rs12463321, rs12617870, rs12678836, rs12962050, rs12981974, rs13017586, rs13089152, rs13188731, rs13235840, rs1362910, rs1375561, rs1391954, rs17621391, rs1780…
Somatic movement→Brain structures	LST	LGI_plinkmeta157	101	0.00814685	40.0327	rs10041724, rs10059100, rs1017550, rs10189857, rs10222987, rs10253861, rs10400776, rs10765775, rs10792966, rs10889193, rs11074658, rs113838095, rs114590429, rs11587591, rs1188887, rs11972285, rs12206846, rs12214364, rs12324720, rs12425850, rs12463321, rs12617870, rs12678836, rs12962050, rs12981974, rs13017586, rs13089152, rs13107325, rs13188731, rs13235840, rs1362910, rs1375561, rs1391954, rs1762…
Somatic movement→Brain structures	LST	LGI_plinkmeta158	97	0.00775568	39.6483	rs10041724, rs10059100, rs1017550, rs10222987, rs10253861, rs10400776, rs10765775, rs10772643, rs10792966, rs10889193, rs11074658, rs113838095, rs11587591, rs1188887, rs12062845, rs12206846, rs12214364, rs12324720, rs12425850, rs12463321, rs12617870, rs12678836, rs12962050, rs12981974, rs13017586, rs13089152, rs13188731, rs13235840, rs1362910, rs1375561, rs1391954, rs1445979, rs16896229, rs176213…
Somatic movement→Brain structures	LST	LGI_plinkmeta159	98	0.00789063	39.9586	rs10059100, rs1017550, rs10189857, rs10222987, rs10253861, rs10400776, rs10765775, rs10772643, rs10792966, rs10889193, rs11074658, rs113838095, rs114590429, rs11587591, rs1188887, rs12206846, rs12214364, rs12324720, rs12425850, rs12463321, rs12617870, rs12678836, rs12962050, rs12981974, rs13017586, rs13089152, rs13188731, rs13235840, rs1362910, rs1375561, rs1391954, rs1445979, rs17621391, rs17801…
Somatic movement→Brain structures	LST	LGI_plinkmeta160	103	0.00824949	39.6742	rs10041724, rs10059100, rs1017550, rs10189857, rs10222987, rs10253861, rs10400776, rs10765775, rs10772643, rs10889193, rs11074658, rs113838095, rs114590429, rs11587591, rs1188887, rs11972285, rs12062845, rs12206846, rs12214364, rs12324720, rs12425850, rs12463321, rs12678836, rs12962050, rs12981974, rs13017586, rs13089152, rs13188731, rs13235840, rs1362910, rs1375561, rs1391954, rs17621391, rs1780…
Somatic movement→Brain structures	LST	LGI_plinkmeta161	95	0.00763218	39.6621	rs10041724, rs10059100, rs1017550, rs10222987, rs10400776, rs10765775, rs10772643, rs10792966, rs10889193, rs11074658, rs113838095, rs114590429, rs11587591, rs1188887, rs12206846, rs12214364, rs12324720, rs12425850, rs12463321, rs12617870, rs12678836, rs12962050, rs13017586, rs13089152, rs13188731, rs13235840, rs1362910, rs1391954, rs1445979, rs17621391, rs17801257, rs1802669, rs1860337, rs197439…
Somatic movement→Brain structures	LST	LGI_plinkmeta162	99	0.00791134	39.5981	rs10041724, rs10059100, rs1017550, rs10222987, rs10765775, rs10772643, rs10792966, rs10889193, rs11074658, rs113838095, rs114590429, rs11587591, rs1188887, rs12206846, rs12214364, rs12324720, rs12425850, rs12463321, rs12617870, rs12678836, rs12962050, rs12981974, rs13017586, rs13089152, rs13188731, rs13235840, rs1362910, rs1375561, rs1445979, rs16896229, rs17621391, rs17801257, rs1802669, rs18603…
Somatic movement→Brain structures	LST	LGI_plinkmeta163	104	0.00833667	39.694	rs10041724, rs10059100, rs1017550, rs10189857, rs10222987, rs10253861, rs10400776, rs10765775, rs10772643, rs11074658, rs113838095, rs114590429, rs11587591, rs1188887, rs11972285, rs12206846, rs12214364, rs12324720, rs12425850, rs12463321, rs12617870, rs12678836, rs12962050, rs12981974, rs13017586, rs13089152, rs13188731, rs13235840, rs1362910, rs1375561, rs1391954, rs1445979, rs17621391, rs17801…
Somatic movement→Brain structures	LST	LGI_plinkmeta164	99	0.00789026	39.4208	rs10041724, rs10059100, rs1017550, rs10189857, rs10222987, rs10400776, rs10765775, rs10772643, rs10792966, rs11074658, rs113838095, rs114590429, rs11587591, rs1188887, rs11972285, rs12206846, rs12214364, rs12324720, rs12425850, rs12463321, rs12617870, rs12678836, rs12962050, rs12981974, rs13017586, rs13089152, rs13188731, rs13235840, rs1362910, rs1375561, rs1391954, rs1445979, rs17621391, rs17801…
Somatic movement→Brain structures	LST	LGI_plinkmeta165	98	0.00779733	39.4163	rs10041724, rs10059100, rs1017550, rs10189857, rs10222987, rs10400776, rs10765775, rs10772643, rs10792966, rs11074658, rs114590429, rs11587591, rs1188887, rs12206846, rs12214364, rs12324720, rs12463321, rs12617870, rs12678836, rs12962050, rs12981974, rs13017586, rs13188731, rs13235840, rs1362910, rs1375561, rs1391954, rs1445979, rs17621391, rs17801257, rs1860337, rs1947066, rs197439, rs1999065, r…
Somatic movement→Brain structures	LST	LGI_plinkmeta166	94	0.00743464	39.1164	rs10041724, rs10059100, rs1017550, rs10189857, rs10222987, rs10400776, rs10772643, rs10792966, rs11074658, rs113838095, rs114590429, rs11587591, rs1188887, rs11972285, rs12206846, rs12214364, rs12324720, rs12425850, rs12463321, rs12617870, rs12678836, rs12962050, rs12981974, rs13089152, rs13188731, rs13235840, rs1375561, rs1391954, rs1445979, rs16896229, rs17621391, rs17801257, rs1860337, rs19470…
Somatic movement→Brain structures	LST	LGI_plinkmeta167	99	0.0079008	39.5946	rs10041724, rs10059100, rs1017550, rs10189857, rs10222987, rs10253861, rs10400776, rs10765775, rs10772643, rs10792966, rs10889193, rs11074658, rs113838095, rs114590429, rs11587591, rs1188887, rs12062845, rs12206846, rs12214364, rs12324720, rs12463321, rs12617870, rs12678836, rs12962050, rs12981974, rs13017586, rs13089152, rs13188731, rs13235840, rs1375561, rs1391954, rs1445979, rs17621391, rs1780…
Somatic movement→Brain structures	LST	LGI_plinkmeta168	103	0.00827021	39.8001	rs10041724, rs10059100, rs1017550, rs10189857, rs10222987, rs10253861, rs10400776, rs10765775, rs10772643, rs10792966, rs10889193, rs11074658, rs113838095, rs114590429, rs11587591, rs1188887, rs11972285, rs12062845, rs12206846, rs12214364, rs12324720, rs12463321, rs12617870, rs12678836, rs12962050, rs12981974, rs13017586, rs13089152, rs13188731, rs13235840, rs1362910, rs1375561, rs1391954, rs1445…
Somatic movement→Brain structures	LST	LGI_plinkmeta169	100	0.00797498	39.5266	rs10041724, rs10059100, rs1017550, rs10189857, rs10222987, rs10253861, rs10400776, rs10765775, rs10772643, rs10792966, rs10889193, rs11074658, rs113838095, rs114590429, rs11587591, rs1188887, rs11972285, rs12062845, rs12206846, rs12214364, rs12324720, rs12425850, rs12463321, rs12617870, rs12678836, rs12962050, rs12981974, rs13017586, rs13089152, rs13188731, rs1362910, rs1375561, rs1391954, rs1445…
Somatic movement→Brain structures	LST	LGI_plinkmeta170	96	0.00772198	39.9315	rs10041724, rs10059100, rs1017550, rs10189857, rs10222987, rs10253861, rs10400776, rs10765775, rs10792966, rs10889193, rs11074658, rs113838095, rs114590429, rs11587591, rs1188887, rs12062845, rs12206846, rs12214364, rs12324720, rs12463321, rs12617870, rs12962050, rs12981974, rs13017586, rs13107325, rs13188731, rs13235840, rs1362910, rs1375561, rs1391954, rs1445979, rs17621391, rs17801257, rs18603…
Somatic movement→Brain structures	LST	LGI_plinkmeta171	99	0.00782625	39.1591	rs10041724, rs1017550, rs10189857, rs10222987, rs10253861, rs10400776, rs10772643, rs10792966, rs10889193, rs11074658, rs114590429, rs11587591, rs1188887, rs11972285, rs12206846, rs12214364, rs12324720, rs12425850, rs12463321, rs12617870, rs12678836, rs12962050, rs12981974, rs13017586, rs13089152, rs13188731, rs13235840, rs1362910, rs1375561, rs1391954, rs1445979, rs17621391, rs17801257, rs186033…
Somatic movement→Brain structures	LST	LGI_plinkmeta172	99	0.00793206	39.7402	rs10059100, rs1017550, rs10189857, rs10222987, rs10253861, rs10400776, rs10772643, rs10792966, rs11074658, rs113838095, rs114590429, rs11587591, rs1188887, rs11972285, rs12062845, rs12206846, rs12214364, rs12324720, rs12425850, rs12463321, rs12617870, rs12678836, rs12962050, rs12981974, rs13017586, rs13089152, rs13107325, rs13188731, rs13235840, rs1362910, rs1375561, rs1391954, rs16896229, rs1762…
Somatic movement→Brain structures	LST	LGI_plinkmeta173	99	0.00794045	39.7921	rs10041724, rs10059100, rs1017550, rs10189857, rs10222987, rs10253861, rs10400776, rs10765775, rs10772643, rs10792966, rs10889193, rs11074658, rs113838095, rs114590429, rs11587591, rs1188887, rs12062845, rs12206846, rs12214364, rs12324720, rs12463321, rs12617870, rs12678836, rs12962050, rs12981974, rs13017586, rs13089152, rs13188731, rs13235840, rs1362910, rs1375561, rs1391954, rs1445979, rs17621…
Somatic movement→Brain structures	LST	LGI_plinkmeta174	99	0.00798513	39.9497	rs10041724, rs10059100, rs10189857, rs10222987, rs10253861, rs10400776, rs10765775, rs10772643, rs10792966, rs10889193, rs11074658, rs113838095, rs114590429, rs11587591, rs1188887, rs11972285, rs12062845, rs12206846, rs12214364, rs12324720, rs12463321, rs12617870, rs12678836, rs12962050, rs12981974, rs13017586, rs13089152, rs13188731, rs13235840, rs1362910, rs1375561, rs1391954, rs1445979, rs1762…
Somatic movement→Brain structures	LST	LGI_plinkmeta175	100	0.00793154	39.2675	rs10041724, rs10059100, rs1017550, rs10189857, rs10222987, rs10253861, rs10400776, rs10765775, rs10772643, rs10792966, rs10889193, rs11074658, rs113838095, rs114590429, rs11587591, rs1188887, rs11972285, rs12062845, rs12206846, rs12214364, rs12324720, rs12463321, rs12617870, rs12678836, rs12962050, rs12981974, rs13017586, rs13089152, rs13188731, rs13235840, rs1362910, rs1375561, rs1391954, rs1445…
Somatic movement→Brain structures	LST	LGI_plinkmeta176	96	0.00765047	39.4686	rs10041724, rs10059100, rs1017550, rs10189857, rs10222987, rs10253861, rs10400776, rs10765775, rs10772643, rs10792966, rs10889193, rs11074658, rs113838095, rs114590429, rs11587591, rs1188887, rs11972285, rs12062845, rs12206846, rs12214364, rs12463321, rs12678836, rs12962050, rs12981974, rs13017586, rs13089152, rs13107325, rs13188731, rs13235840, rs1375561, rs1391954, rs1445979, rs16896229, rs1762…
Somatic movement→Brain structures	LST	LGI_plinkmeta177	104	0.00824102	39.1958	rs10041724, rs10059100, rs1017550, rs10189857, rs10222987, rs10253861, rs10400776, rs10765775, rs10772643, rs10792966, rs10889193, rs11074658, rs113838095, rs114590429, rs11587591, rs1188887, rs11972285, rs12062845, rs12206846, rs12214364, rs12324720, rs12463321, rs12617870, rs12678836, rs12962050, rs12981974, rs13017586, rs13089152, rs13188731, rs13235840, rs1362910, rs1375561, rs1391954, rs1445…
Somatic movement→Brain structures	LST	LGI_plinkmeta178	97	0.00777742	39.7888	rs10041724, rs10059100, rs1017550, rs10189857, rs10222987, rs10253861, rs10400776, rs10765775, rs10772643, rs10792966, rs10889193, rs11074658, rs113838095, rs114590429, rs11587591, rs1188887, rs12062845, rs12206846, rs12214364, rs12324720, rs12617870, rs12678836, rs12962050, rs12981974, rs13017586, rs13089152, rs13188731, rs13235840, rs1375561, rs1391954, rs1445979, rs17621391, rs17801257, rs1860…
Somatic movement→Brain structures	LST	LGI_plinkmeta179	98	0.00778634	39.4743	rs10059100, rs1017550, rs10189857, rs10222987, rs10253861, rs10400776, rs10765775, rs10792966, rs10889193, rs11074658, rs113838095, rs114590429, rs11587591, rs1188887, rs12206846, rs12214364, rs12324720, rs12463321, rs12617870, rs12678836, rs12962050, rs12981974, rs13017586, rs13089152, rs13107325, rs13188731, rs13235840, rs1362910, rs1375561, rs1391954, rs1445979, rs16896229, rs17621391, rs17801…
Somatic movement→Brain structures	LST	LGI_plinkmeta180	94	0.00747387	39.5027	rs10059100, rs1017550, rs10189857, rs10222987, rs10253861, rs10400776, rs10765775, rs10772643, rs10792966, rs10889193, rs11074658, rs113838095, rs114590429, rs11587591, rs1188887, rs12206846, rs12214364, rs12324720, rs12463321, rs12617870, rs12678836, rs12981974, rs13017586, rs13089152, rs13107325, rs13188731, rs13235840, rs1362910, rs1375561, rs1391954, rs1445979, rs17621391, rs17801257, rs18603…
Somatic movement→Brain structures	LST	SA_plinkmeta1	90	0.00713933	39.1881	rs10059100, rs1017550, rs10222987, rs10400776, rs10765775, rs10772643, rs10792966, rs11074658, rs113838095, rs114590429, rs11587591, rs1188887, rs12062845, rs12206846, rs12214364, rs12425850, rs12463321, rs12617870, rs12678836, rs12962050, rs13017586, rs13089152, rs13188731, rs13235840, rs1362910, rs1375561, rs1391954, rs17621391, rs17801257, rs1860337, rs1947066, rs197439, rs1999065, rs2473977, …
Somatic movement→Brain structures	LST	SA_plinkmeta2	97	0.007773	39.8786	rs10041724, rs10059100, rs1017550, rs10189857, rs10222987, rs10253861, rs10400776, rs10765775, rs10772643, rs10792966, rs10889193, rs11074658, rs113838095, rs114590429, rs11587591, rs1188887, rs12062845, rs12206846, rs12214364, rs12324720, rs12425850, rs12463321, rs12617870, rs12678836, rs12962050, rs13017586, rs13107325, rs13188731, rs13235840, rs1362910, rs1375561, rs1391954, rs1445979, rs17621…
Somatic movement→Brain structures	LST	SA_plinkmeta3	94	0.00754311	39.7206	rs10041724, rs10059100, rs1017550, rs10189857, rs10222987, rs10400776, rs10765775, rs10772643, rs10792966, rs11074658, rs114590429, rs11587591, rs1188887, rs12206846, rs12214364, rs12324720, rs12425850, rs12463321, rs12617870, rs12962050, rs12981974, rs13017586, rs13089152, rs13188731, rs13235840, rs1362910, rs1375561, rs1391954, rs16896229, rs17621391, rs17801257, rs1802669, rs1860337, rs1947066…
Somatic movement→Brain structures	LST	SA_plinkmeta4	89	0.00707676	39.3451	rs10059100, rs1017550, rs10222987, rs10400776, rs10765775, rs10772643, rs10792966, rs11074658, rs113838095, rs114590429, rs11587591, rs1188887, rs12062845, rs12206846, rs12214364, rs12425850, rs12463321, rs12617870, rs12678836, rs12962050, rs13017586, rs13089152, rs13188731, rs13235840, rs1362910, rs1375561, rs1391954, rs1445979, rs17621391, rs17801257, rs1947066, rs197439, rs1999065, rs2473977, …
Somatic movement→Brain structures	LST	SA_plinkmeta5	92	0.0073901	39.8014	rs10059100, rs1017550, rs10222987, rs10253861, rs10400776, rs10765775, rs10792966, rs10889193, rs11074658, rs113838095, rs114590429, rs11587591, rs1188887, rs12062845, rs12206846, rs12214364, rs12324720, rs12425850, rs12617870, rs12962050, rs13017586, rs13089152, rs13188731, rs13235840, rs1362910, rs1375561, rs1391954, rs1445979, rs17621391, rs17801257, rs1802669, rs1860337, rs1947066, rs197439, …
Somatic movement→Brain structures	LST	SA_plinkmeta6	94	0.0075748	39.9302	rs10059100, rs1017550, rs10222987, rs10253861, rs10400776, rs10765775, rs10772643, rs10792966, rs10889193, rs11074658, rs113838095, rs114590429, rs11587591, rs1188887, rs12062845, rs12206846, rs12214364, rs12425850, rs12463321, rs12617870, rs12962050, rs13017586, rs13089152, rs13188731, rs13235840, rs1362910, rs1375561, rs1391954, rs17621391, rs17801257, rs1802669, rs1860337, rs1947066, rs197439,…
Somatic movement→Brain structures	LST	SA_plinkmeta7	97	0.00791245	40.4388	rs10041724, rs10059100, rs1017550, rs10189857, rs10222987, rs10400776, rs10765775, rs10772643, rs10792966, rs10889193, rs11074658, rs113838095, rs114590429, rs11587591, rs1188887, rs11972285, rs12062845, rs12206846, rs12214364, rs12324720, rs12425850, rs12463321, rs12617870, rs12678836, rs12962050, rs12981974, rs13017586, rs13089152, rs13188731, rs13235840, rs1362910, rs1375561, rs1391954, rs1445…
Somatic movement→Brain structures	LST	SA_plinkmeta8	96	0.00770281	39.7332	rs10041724, rs10059100, rs1017550, rs10222987, rs10400776, rs10765775, rs10772643, rs10792966, rs10889193, rs11074658, rs113838095, rs114590429, rs11587591, rs1188887, rs12062845, rs12206846, rs12214364, rs12425850, rs12463321, rs12617870, rs12981974, rs13017586, rs13089152, rs13188731, rs13235840, rs1362910, rs1375561, rs1391954, rs1445979, rs16896229, rs17621391, rs17801257, rs1860337, rs194706…
Somatic movement→Brain structures	LST	SA_plinkmeta9	94	0.00756595	39.8434	rs10041724, rs10059100, rs1017550, rs10222987, rs10253861, rs10400776, rs10765775, rs10772643, rs10792966, rs10889193, rs11074658, rs113838095, rs114590429, rs11587591, rs1188887, rs12062845, rs12206846, rs12214364, rs12463321, rs12617870, rs12678836, rs12981974, rs13017586, rs13089152, rs13235840, rs1362910, rs1375561, rs1391954, rs1445979, rs16896229, rs17801257, rs1860337, rs1947066, rs197439,…
Somatic movement→Brain structures	LST	SA_plinkmeta10	92	0.00737824	39.4916	rs10041724, rs10059100, rs10189857, rs10222987, rs10253861, rs10400776, rs10765775, rs10772643, rs10792966, rs10889193, rs11074658, rs113838095, rs114590429, rs11587591, rs1188887, rs12062845, rs12206846, rs12214364, rs12463321, rs12617870, rs12962050, rs12981974, rs13017586, rs13188731, rs13235840, rs1362910, rs1375561, rs1391954, rs16896229, rs17621391, rs17801257, rs1860337, rs1947066, rs19743…
Somatic movement→Brain structures	LST	SA_plinkmeta11	97	0.00785823	40.0874	rs10059100, rs1017550, rs10189857, rs10222987, rs10253861, rs10400776, rs10765775, rs10772643, rs10792966, rs10889193, rs11074658, rs113838095, rs114590429, rs11587591, rs1188887, rs11972285, rs12062845, rs12206846, rs12214364, rs12425850, rs12463321, rs12617870, rs12678836, rs12962050, rs12981974, rs13017586, rs13089152, rs13188731, rs13235840, rs1362910, rs1375561, rs1391954, rs1445979, rs17621…
Somatic movement→Brain structures	LST	SA_plinkmeta12	98	0.00787573	39.7721	rs10041724, rs10059100, rs10189857, rs10222987, rs10253861, rs10400776, rs10765775, rs10772643, rs10792966, rs10889193, rs11074658, rs113838095, rs114590429, rs11587591, rs1188887, rs12062845, rs12206846, rs12214364, rs12425850, rs12463321, rs12617870, rs12962050, rs12981974, rs13017586, rs13089152, rs13107325, rs13188731, rs13235840, rs1362910, rs1375561, rs1391954, rs1445979, rs16896229, rs1762…
Somatic movement→Brain structures	LST	SA_plinkmeta13	96	0.00760205	39.2593	rs10041724, rs10059100, rs1017550, rs10189857, rs10222987, rs10765775, rs10772643, rs10792966, rs10889193, rs11074658, rs113838095, rs114590429, rs11587591, rs1188887, rs12206846, rs12214364, rs12324720, rs12425850, rs12463321, rs12617870, rs12678836, rs12962050, rs12981974, rs13017586, rs13089152, rs13188731, rs13235840, rs1362910, rs1375561, rs1391954, rs1445979, rs17621391, rs17801257, rs18026…
Somatic movement→Brain structures	LST	SA_plinkmeta14	92	0.00728007	39.2789	rs10059100, rs1017550, rs10189857, rs10222987, rs10253861, rs10400776, rs10765775, rs10772643, rs10792966, rs10889193, rs11074658, rs113838095, rs114590429, rs11587591, rs1188887, rs12062845, rs12206846, rs12214364, rs12463321, rs12617870, rs12678836, rs12962050, rs12981974, rs13017586, rs13089152, rs13188731, rs13235840, rs1362910, rs1375561, rs1391954, rs1445979, rs17621391, rs17801257, rs18603…
Somatic movement→Brain structures	LST	SA_plinkmeta15	96	0.00768335	39.6401	rs10041724, rs10059100, rs1017550, rs10222987, rs10400776, rs10765775, rs10772643, rs10792966, rs10889193, rs11074658, rs114590429, rs11587591, rs1188887, rs12062845, rs12206846, rs12214364, rs12324720, rs12617870, rs12678836, rs12962050, rs12981974, rs13017586, rs13089152, rs13188731, rs13235840, rs1362910, rs1375561, rs1391954, rs1445979, rs16896229, rs17621391, rs17801257, rs1802669, rs1860337…
Somatic movement→Brain structures	LST	SA_plinkmeta16	94	0.00748891	39.3183	rs10059100, rs1017550, rs10189857, rs10222987, rs10400776, rs10765775, rs10772643, rs10792966, rs10889193, rs11074658, rs113838095, rs114590429, rs11587591, rs1188887, rs11972285, rs12206846, rs12214364, rs12324720, rs12425850, rs12463321, rs12617870, rs12678836, rs12962050, rs12981974, rs13017586, rs13089152, rs13188731, rs1375561, rs1391954, rs1445979, rs17621391, rs17801257, rs1802669, rs18603…
Somatic movement→Brain structures	LST	SA_plinkmeta17	99	0.00795834	39.7831	rs10059100, rs1017550, rs10189857, rs10222987, rs10400776, rs10765775, rs10772643, rs10792966, rs10889193, rs11074658, rs113838095, rs114590429, rs11587591, rs1188887, rs11972285, rs12062845, rs12206846, rs12214364, rs12324720, rs12425850, rs12463321, rs12617870, rs12678836, rs12962050, rs12981974, rs13017586, rs13089152, rs13188731, rs13235840, rs1362910, rs1375561, rs1391954, rs1445979, rs17621…
Somatic movement→Brain structures	LST	SA_plinkmeta18	99	0.00809324	40.4509	rs10041724, rs10059100, rs1017550, rs10189857, rs10222987, rs10400776, rs10765775, rs10772643, rs10792966, rs10889193, rs11074658, rs113838095, rs114590429, rs11587591, rs1188887, rs11972285, rs12062845, rs12206846, rs12214364, rs12324720, rs12425850, rs12463321, rs12617870, rs12678836, rs12962050, rs12981974, rs13017586, rs13089152, rs13107325, rs13188731, rs13235840, rs1375561, rs1391954, rs144…
Somatic movement→Brain structures	LST	SA_plinkmeta19	98	0.00792336	39.9789	rs10041724, rs10059100, rs1017550, rs10189857, rs10222987, rs10400776, rs10765775, rs10772643, rs10792966, rs10889193, rs113838095, rs114590429, rs11587591, rs1188887, rs11972285, rs12206846, rs12214364, rs12425850, rs12463321, rs12617870, rs12678836, rs12962050, rs12981974, rs13017586, rs13089152, rs13188731, rs13235840, rs1362910, rs1375561, rs1391954, rs1445979, rs17621391, rs17801257, rs18026…
Somatic movement→Brain structures	LST	SA_plinkmeta20	94	0.00755935	39.8825	rs10059100, rs1017550, rs10222987, rs10253861, rs10400776, rs10765775, rs10772643, rs10792966, rs10889193, rs11074658, rs113838095, rs114590429, rs11587591, rs1188887, rs12062845, rs12206846, rs12214364, rs12324720, rs12425850, rs12463321, rs12617870, rs12962050, rs12981974, rs13017586, rs13089152, rs13188731, rs13235840, rs1362910, rs1375561, rs1391954, rs17621391, rs17801257, rs1802669, rs18603…
Somatic movement→Brain structures	LST	SA_plinkmeta21	94	0.00758569	40.093	rs1017550, rs10222987, rs10253861, rs10400776, rs10765775, rs10772643, rs10792966, rs10889193, rs11074658, rs113838095, rs114590429, rs11587591, rs1188887, rs12062845, rs12206846, rs12214364, rs12425850, rs12463321, rs12617870, rs12678836, rs12962050, rs12981974, rs13017586, rs13089152, rs13107325, rs13188731, rs13235840, rs1362910, rs1375561, rs17621391, rs17801257, rs1802669, rs1860337, rs19470…
Somatic movement→Brain structures	LST	SA_plinkmeta22	96	0.00775455	40.098	rs1017550, rs10222987, rs10400776, rs10765775, rs10772643, rs10792966, rs10889193, rs11074658, rs113838095, rs114590429, rs11587591, rs1188887, rs12062845, rs12206846, rs12214364, rs12324720, rs12425850, rs12463321, rs12617870, rs12678836, rs12962050, rs13017586, rs13089152, rs13188731, rs13235840, rs1362910, rs1375561, rs1445979, rs17621391, rs17801257, rs1802669, rs1860337, rs1947066, rs197439,…
Somatic movement→Brain structures	LST	SA_plinkmeta23	98	0.00787768	39.8932	rs10041724, rs10059100, rs1017550, rs10222987, rs10253861, rs10400776, rs10765775, rs10772643, rs10792966, rs10889193, rs11074658, rs113838095, rs114590429, rs11587591, rs1188887, rs12062845, rs12206846, rs12214364, rs12425850, rs12463321, rs12617870, rs12678836, rs12962050, rs12981974, rs13017586, rs13107325, rs13188731, rs13235840, rs1362910, rs1391954, rs1445979, rs17621391, rs17801257, rs1802…
Somatic movement→Brain structures	LST	SA_plinkmeta24	96	0.0077918	40.2011	rs10041724, rs10059100, rs1017550, rs10189857, rs10222987, rs10253861, rs10400776, rs10765775, rs10772643, rs10792966, rs10889193, rs11074658, rs113838095, rs114590429, rs1188887, rs11972285, rs12062845, rs12206846, rs12214364, rs12324720, rs12425850, rs12463321, rs12617870, rs12678836, rs12962050, rs12981974, rs13089152, rs13188731, rs13235840, rs1362910, rs1375561, rs1391954, rs17621391, rs1780…
Somatic movement→Brain structures	LST	SA_plinkmeta25	98	0.0079723	40.3591	rs10041724, rs10059100, rs1017550, rs10189857, rs10222987, rs10253861, rs10400776, rs10765775, rs10772643, rs10792966, rs10889193, rs11074658, rs113838095, rs114590429, rs11587591, rs1188887, rs11972285, rs12062845, rs12206846, rs12214364, rs12425850, rs12617870, rs12962050, rs13017586, rs13089152, rs13107325, rs13188731, rs13235840, rs1362910, rs1375561, rs1391954, rs1445979, rs17621391, rs17801…
Somatic movement→Brain structures	LST	SA_plinkmeta26	97	0.00782978	40.0506	rs10041724,rs10059100,rs1017550,rs10222987,rs10400776,rs10765775,rs10772643,rs10792966,rs10889193,rs113838095,rs114590429,rs11587591,rs1188887,rs12062845,rs12206846,rs12324720,rs12425850,rs12463321,rs12617870,rs12678836,rs12981974,rs13017586,rs13089152,rs13188731,rs13235840,rs1362910,rs1375561,rs1445979,rs16896229,rs17621391,rs17801257,rs1802669,rs1860337,rs1947066,rs197439,rs1999065,rs2473977,rs…
Somatic movement→Brain structures	LST	SA_plinkmeta27	93	0.00736165	39.2126	rs10041724, rs10059100, rs1017550, rs10222987, rs10253861, rs10400776, rs10772643, rs10792966, rs10889193, rs11074658, rs113838095, rs114590429, rs11587591, rs1188887, rs12062845, rs12206846, rs12214364, rs12463321, rs12962050, rs12981974, rs13017586, rs13089152, rs13107325, rs13188731, rs13235840, rs1362910, rs1375561, rs1391954, rs17621391, rs17801257, rs1860337, rs1947066, rs197439, rs1999065,…
Somatic movement→Brain structures	LST	SA_plinkmeta28	101	0.0082364	40.4067	rs10041724, rs10059100, rs1017550, rs10189857, rs10222987, rs10253861, rs10400776, rs10765775, rs10772643, rs10792966, rs10889193, rs11074658, rs113838095, rs114590429, rs11587591, rs1188887, rs11972285, rs12062845, rs12206846, rs12214364, rs12425850, rs12463321, rs12617870, rs12678836, rs12962050, rs12981974, rs13017586, rs13089152, rs13107325, rs13188731, rs13235840, rs1362910, rs1391954, rs144…
Somatic movement→Brain structures	LST	SA_plinkmeta29	93	0.00730349	38.9499	rs10041724, rs10059100, rs1017550, rs10222987, rs10253861, rs10400776, rs10772643, rs10792966, rs11074658, rs113838095, rs114590429, rs11587591, rs12062845, rs12206846, rs12214364, rs12324720, rs12463321, rs12617870, rs12962050, rs12981974, rs13017586, rs13089152, rs13107325, rs13188731, rs13235840, rs1362910, rs1375561, rs1391954, rs1445979, rs17621391, rs17801257, rs1860337, rs1947066, rs197439…
Somatic movement→Brain structures	LST	SA_plinkmeta30	98	0.00780876	39.5359	rs10041724, rs10059100, rs1017550, rs10189857, rs10222987, rs10400776, rs10772643, rs10792966, rs10889193, rs11074658, rs113838095, rs114590429, rs11587591, rs1188887, rs12062845, rs12206846, rs12214364, rs12324720, rs12463321, rs12617870, rs12678836, rs12962050, rs12981974, rs13017586, rs13089152, rs13107325, rs13188731, rs13235840, rs1362910, rs1375561, rs1391954, rs16896229, rs17621391, rs1780…
Somatic movement→Brain structures	LST	SA_plinkmeta31	98	0.00778067	39.3777	rs10041724, rs10059100, rs1017550, rs10189857, rs10222987, rs10400776, rs10765775, rs10772643, rs10792966, rs10889193, rs11074658, rs113838095, rs114590429, rs11587591, rs1188887, rs12062845, rs12206846, rs12214364, rs12324720, rs12463321, rs12617870, rs12678836, rs12962050, rs12981974, rs13017586, rs13089152, rs13188731, rs13235840, rs1362910, rs1375561, rs1391954, rs1445979, rs17621391, rs17801…
Somatic movement→Brain structures	LST	SA_plinkmeta32	97	0.00773333	39.4227	rs10041724, rs10059100, rs1017550, rs10189857, rs10222987, rs10253861, rs10400776, rs10765775, rs10772643, rs10792966, rs10889193, rs11074658, rs113838095, rs114590429, rs11587591, rs1188887, rs12206846, rs12214364, rs12463321, rs12617870, rs12678836, rs12962050, rs12981974, rs13017586, rs13089152, rs13188731, rs13235840, rs1375561, rs1391954, rs16896229, rs17621391, rs17801257, rs1860337, rs1947…
Somatic movement→Brain structures	LST	SA_plinkmeta33	97	0.00766371	39.1297	rs10041724, rs10059100, rs1017550, rs10189857, rs10222987, rs10253861, rs10400776, rs10765775, rs10772643, rs10792966, rs10889193, rs11074658, rs113838095, rs114590429, rs11587591, rs1188887, rs12062845, rs12206846, rs12214364, rs12425850, rs12463321, rs12678836, rs12962050, rs12981974, rs13017586, rs13089152, rs13188731, rs13235840, rs1375561, rs1391954, rs17621391, rs17801257, rs1860337, rs1947…
Somatic movement→Brain structures	LST	SA_plinkmeta34	92	0.00718002	38.6899	rs10041724, rs10059100, rs1017550, rs10189857, rs10222987, rs10253861, rs10400776, rs10765775, rs10772643, rs10792966, rs10889193, rs11074658, rs113838095, rs114590429, rs11587591, rs1188887, rs12062845, rs12206846, rs12214364, rs12463321, rs12678836, rs12962050, rs12981974, rs13017586, rs13089152, rs13188731, rs13235840, rs1362910, rs1375561, rs1391954, rs1445979, rs17621391, rs17801257, rs18603…
Somatic movement→Brain structures	LST	SA_plinkmeta35	88	0.00699756	39.3074	rs10041724, rs10059100, rs1017550, rs10189857, rs10222987, rs10253861, rs10400776, rs10772643, rs10889193, rs11074658, rs113838095, rs114590429, rs11587591, rs1188887, rs11972285, rs12062845, rs12206846, rs12214364, rs12463321, rs12962050, rs12981974, rs13017586, rs13089152, rs13188731, rs13235840, rs1375561, rs1391954, rs1445979, rs17801257, rs1860337, rs1947066, rs197439, rs1999065, rs2473977, …
Somatic movement→Brain structures	LST	SA_plinkmeta36	101	0.00805988	39.5345	rs10041724, rs10059100, rs1017550, rs10189857, rs10222987, rs10400776, rs10765775, rs10772643, rs10792966, rs10889193, rs11074658, rs113838095, rs114590429, rs11587591, rs1188887, rs12206846, rs12214364, rs12324720, rs12463321, rs12617870, rs12678836, rs12962050, rs12981974, rs13017586, rs13089152, rs13107325, rs13188731, rs13235840, rs1362910, rs1375561, rs1391954, rs1445979, rs16896229, rs17621…
Somatic movement→Brain structures	LST	SA_plinkmeta37	98	0.00793431	39.9969	rs10041724, rs10059100, rs1017550, rs10222987, rs10400776, rs10765775, rs10772643, rs10792966, rs10889193, rs11074658, rs113838095, rs114590429, rs11587591, rs1188887, rs12206846, rs12214364, rs12463321, rs12617870, rs12678836, rs12962050, rs12981974, rs13017586, rs13089152, rs13188731, rs13235840, rs1362910, rs1375561, rs1391954, rs1445979, rs16896229, rs17621391, rs17801257, rs1802669, rs186033…
Somatic movement→Brain structures	LST	SA_plinkmeta38	96	0.00775118	39.877	rs10041724, rs10059100, rs1017550, rs10222987, rs10400776, rs10765775, rs10772643, rs10792966, rs10889193, rs11074658, rs113838095, rs114590429, rs11587591, rs1188887, rs12206846, rs12214364, rs12463321, rs12617870, rs12678836, rs12962050, rs12981974, rs13017586, rs13089152, rs13188731, rs13235840, rs1362910, rs1375561, rs1391954, rs1445979, rs17621391, rs17801257, rs1802669, rs1860337, rs1947066…
Somatic movement→Brain structures	LST	SA_plinkmeta39	96	0.00770749	39.7405	rs10041724, rs10059100, rs1017550, rs10189857, rs10222987, rs10400776, rs10765775, rs10772643, rs10792966, rs10889193, rs11074658, rs113838095, rs114590429, rs11587591, rs1188887, rs12062845, rs12206846, rs12214364, rs12463321, rs12617870, rs12678836, rs12962050, rs12981974, rs13017586, rs13089152, rs13107325, rs13188731, rs13235840, rs1362910, rs1391954, rs16896229, rs17621391, rs17801257, rs186…
Somatic movement→Brain structures	LST	SA_plinkmeta40	92	0.00744878	40.0199	rs10041724, rs10059100, rs1017550, rs10222987, rs10400776, rs10765775, rs10772643, rs10792966, rs113838095, rs114590429, rs11587591, rs1188887, rs12206846, rs12214364, rs12463321, rs12617870, rs12678836, rs12962050, rs12981974, rs13017586, rs13089152, rs13188731, rs13235840, rs1362910, rs1375561, rs1391954, rs1445979, rs17621391, rs17801257, rs1802669, rs1860337, rs1947066, rs197439, rs1999065, r…
Somatic movement→Brain structures	LST	SA_plinkmeta41	92	0.0074795	40.1134	rs10041724, rs10059100, rs1017550, rs10222987, rs10400776, rs10765775, rs10772643, rs10792966, rs10889193, rs11074658, rs113838095, rs114590429, rs11587591, rs1188887, rs12062845, rs12206846, rs12214364, rs12463321, rs12678836, rs12962050, rs12981974, rs13017586, rs13089152, rs13188731, rs13235840, rs1362910, rs1375561, rs1391954, rs1445979, rs17621391, rs17801257, rs1802669, rs1860337, rs1947066…
Somatic movement→Brain structures	LST	SA_plinkmeta42	101	0.00799179	39.298	rs10041724, rs10059100, rs1017550, rs10189857, rs10222987, rs10253861, rs10400776, rs10772643, rs10792966, rs10889193, rs11074658, rs113838095, rs114590429, rs11587591, rs1188887, rs12062845, rs12206846, rs12214364, rs12324720, rs12463321, rs12617870, rs12678836, rs12962050, rs12981974, rs13017586, rs13089152, rs13107325, rs13188731, rs13235840, rs1362910, rs1375561, rs1391954, rs1445979, rs16896…
Somatic movement→Brain structures	LST	SA_plinkmeta43	94	0.00764965	40.194	rs10041724, rs10059100, rs10222987, rs10400776, rs10765775, rs10772643, rs10792966, rs10889193, rs11074658, rs113838095, rs114590429, rs1188887, rs12206846, rs12214364, rs12463321, rs12617870, rs12678836, rs12962050, rs12981974, rs13017586, rs13188731, rs13235840, rs1362910, rs1375561, rs1391954, rs1445979, rs16896229, rs17621391, rs17801257, rs1802669, rs1860337, rs1947066, rs197439, rs1999065, …
Somatic movement→Brain structures	LST	SA_plinkmeta44	94	0.00759354	39.9593	rs10041724, rs10059100, rs1017550, rs10222987, rs10253861, rs10400776, rs10772643, rs10792966, rs10889193, rs11074658, rs113838095, rs114590429, rs11587591, rs1188887, rs11972285, rs12062845, rs12206846, rs12425850, rs12463321, rs12617870, rs12678836, rs12981974, rs13017586, rs13188731, rs13235840, rs1362910, rs1375561, rs1445979, rs16896229, rs17621391, rs17801257, rs1802669, rs1860337, rs194706…
Somatic movement→Brain structures	LST	SA_plinkmeta45	92	0.0071721	38.7261	rs10041724, rs10059100, rs1017550, rs10222987, rs10253861, rs10400776, rs10772643, rs10792966, rs11074658, rs113838095, rs114590429, rs11587591, rs12062845, rs12206846, rs12214364, rs12463321, rs12617870, rs12678836, rs12962050, rs12981974, rs13017586, rs13089152, rs13107325, rs13188731, rs13235840, rs1362910, rs1375561, rs1391954, rs1445979, rs16896229, rs17621391, rs17801257, rs1947066, rs19743…
Somatic movement→Brain structures	LST	SA_plinkmeta46	94	0.00741285	39.1078	rs10041724, rs10059100, rs1017550, rs10222987, rs10400776, rs10765775, rs10772643, rs10792966, rs10889193, rs11074658, rs113838095, rs114590429, rs11587591, rs1188887, rs12062845, rs12206846, rs12214364, rs12324720, rs12463321, rs12617870, rs12678836, rs12962050, rs12981974, rs13017586, rs13089152, rs13188731, rs13235840, rs1362910, rs1375561, rs1391954, rs1445979, rs17621391, rs17801257, rs18603…
Somatic movement→Brain structures	LST	SA_plinkmeta47	97	0.0076901	39.3179	rs10041724, rs10059100, rs1017550, rs10189857, rs10222987, rs10253861, rs10400776, rs10765775, rs10772643, rs10792966, rs10889193, rs11074658, rs113838095, rs114590429, rs11587591, rs1188887, rs12206846, rs12214364, rs12324720, rs12463321, rs12617870, rs12678836, rs12962050, rs12981974, rs13017586, rs13089152, rs13107325, rs13188731, rs13235840, rs1362910, rs1375561, rs1391954, rs17621391, rs1780…
Somatic movement→Brain structures	LST	SA_plinkmeta48	94	0.00740091	39.1421	rs10041724, rs10059100, rs1017550, rs10189857, rs10222987, rs10253861, rs10400776, rs10765775, rs10772643, rs10792966, rs11074658, rs113838095, rs114590429, rs11587591, rs1188887, rs12062845, rs12206846, rs12214364, rs12324720, rs12463321, rs12617870, rs12678836, rs12962050, rs12981974, rs13017586, rs13089152, rs13188731, rs13235840, rs1362910, rs1375561, rs1391954, rs1445979, rs16896229, rs17621…
Somatic movement→Brain structures	LST	SA_plinkmeta49	92	0.00722876	39.0368	rs10041724, rs10059100, rs1017550, rs10222987, rs10253861, rs10772643, rs10792966, rs11074658, rs113838095, rs114590429, rs11587591, rs1188887, rs12062845, rs12206846, rs12214364, rs12324720, rs12463321, rs12617870, rs12962050, rs12981974, rs13017586, rs13089152, rs13107325, rs13188731, rs13235840, rs1362910, rs1375561, rs1391954, rs1445979, rs17621391, rs17801257, rs1947066, rs197439, rs1999065,…
Somatic movement→Brain structures	LST	SA_plinkmeta50	97	0.00778642	39.8136	rs10041724, rs10059100, rs1017550, rs10189857, rs10222987, rs10765775, rs10772643, rs10792966, rs10889193, rs11074658, rs113838095, rs114590429, rs11587591, rs1188887, rs12062845, rs12206846, rs12214364, rs12324720, rs12463321, rs12617870, rs12678836, rs12962050, rs12981974, rs13017586, rs13089152, rs13188731, rs13235840, rs1362910, rs1375561, rs1391954, rs1445979, rs17621391, rs17801257, rs19470…
Somatic movement→Brain structures	LST	SA_plinkmeta51	92	0.00740404	39.873	rs10041724, rs10059100, rs1017550, rs10189857, rs10222987, rs10253861, rs10400776, rs10765775, rs10772643, rs10792966, rs10889193, rs11074658, rs113838095, rs114590429, rs11587591, rs1188887, rs12062845, rs12206846, rs12214364, rs12463321, rs12617870, rs12678836, rs12962050, rs12981974, rs13017586, rs13107325, rs13188731, rs13235840, rs1362910, rs1375561, rs1391954, rs17621391, rs17801257, rs1860…
Somatic movement→Brain structures	LST	SA_plinkmeta52	96	0.00763493	39.3643	rs10041724, rs10059100, rs1017550, rs10189857, rs10222987, rs10253861, rs10400776, rs10765775, rs10772643, rs10792966, rs10889193, rs11074658, rs113838095, rs114590429, rs11587591, rs1188887, rs12062845, rs12206846, rs12214364, rs12463321, rs12617870, rs12678836, rs12962050, rs12981974, rs13017586, rs13089152, rs13107325, rs13188731, rs13235840, rs1362910, rs1375561, rs1391954, rs1445979, rs17621…
Somatic movement→Brain structures	LST	SA_plinkmeta53	92	0.00730649	39.3412	rs10041724, rs10059100, rs1017550, rs10222987, rs10253861, rs10400776, rs10765775, rs10772643, rs10792966, rs10889193, rs11074658, rs114590429, rs11587591, rs1188887, rs12062845, rs12206846, rs12214364, rs12463321, rs12617870, rs12981974, rs13017586, rs13089152, rs13188731, rs13235840, rs1362910, rs1375561, rs1391954, rs1445979, rs16896229, rs17621391, rs17801257, rs1860337, rs1947066, rs197439, …
Somatic movement→Brain structures	LST	SA_plinkmeta54	96	0.00769765	39.7057	rs10041724,rs10059100,rs10222987,rs10253861,rs10400776,rs10765775,rs10772643,rs10792966,rs10889193,rs11074658,rs113838095,rs114590429,rs11587591,rs1188887,rs12062845,rs12206846,rs12214364,rs12425850,rs12463321,rs12617870,rs12678836,rs12962050,rs12981974,rs13017586,rs13089152,rs13188731,rs13235840,rs1362910,rs1375561,rs1391954,rs16896229,rs17621391,rs17801257,rs1860337,rs1947066,rs197439,rs1999065…
Somatic movement→Brain structures	LST	SA_plinkmeta55	97	0.00792189	40.4461	rs10059100, rs1017550, rs10222987, rs10253861, rs10400776, rs10772643, rs10792966, rs10889193, rs11074658, rs113838095, rs114590429, rs11587591, rs1188887, rs11972285, rs12062845, rs12206846, rs12425850, rs12463321, rs12617870, rs12678836, rs12962050, rs12981974, rs13089152, rs13188731, rs13235840, rs1362910, rs1375561, rs1391954, rs16896229, rs17621391, rs17801257, rs1802669, rs1860337, rs194706…
Somatic movement→Brain structures	LST	SA_plinkmeta56	95	0.00768782	40.0273	rs10059100, rs1017550, rs10189857, rs10222987, rs10253861, rs10400776, rs10765775, rs10792966, rs10889193, rs11074658, rs113838095, rs114590429, rs11587591, rs1188887, rs12062845, rs12206846, rs12214364, rs12425850, rs12463321, rs12617870, rs12678836, rs12962050, rs12981974, rs13017586, rs13089152, rs13107325, rs13188731, rs13235840, rs1362910, rs1375561, rs1391954, rs1445979, rs17621391, rs17801…
Somatic movement→Brain structures	LST	SA_plinkmeta57	99	0.00797596	39.8572	rs10041724, rs10059100, rs1017550, rs10189857, rs10222987, rs10253861, rs10400776, rs10765775, rs10772643, rs10792966, rs10889193, rs113838095, rs114590429, rs11587591, rs1188887, rs12206846, rs12214364, rs12463321, rs12617870, rs12678836, rs12981974, rs13017586, rs13089152, rs13188731, rs13235840, rs1362910, rs1375561, rs1391954, rs1445979, rs16896229, rs17621391, rs17801257, rs1802669, rs186033…
Somatic movement→Brain structures	LST	SA_plinkmeta58	102	0.00820187	39.8464	rs10041724, rs10059100, rs1017550, rs10189857, rs10222987, rs10253861, rs10400776, rs10765775, rs10772643, rs10792966, rs10889193, rs11074658, rs113838095, rs114590429, rs11587591, rs1188887, rs12206846, rs12214364, rs12324720, rs12463321, rs12617870, rs12678836, rs12981974, rs13017586, rs13089152, rs13107325, rs13188731, rs13235840, rs1362910, rs1375561, rs1391954, rs1445979, rs16896229, rs17621…
Somatic movement→Brain structures	LST	SA_plinkmeta59	100	0.00807239	39.9903	rs10041724, rs10059100, rs1017550, rs10189857, rs10222987, rs10253861, rs10400776, rs10765775, rs10772643, rs10792966, rs10889193, rs11074658, rs113838095, rs114590429, rs11587591, rs1188887, rs12206846, rs12214364, rs12463321, rs12617870, rs12678836, rs12962050, rs12981974, rs13017586, rs13089152, rs13107325, rs13188731, rs13235840, rs1362910, rs1375561, rs1391954, rs1445979, rs16896229, rs17621…
Somatic movement→Brain structures	LST	SA_plinkmeta60	95	0.00768522	39.9178	rs10041724, rs10059100, rs10222987, rs10253861, rs10400776, rs10765775, rs10772643, rs10792966, rs10889193, rs11074658, rs113838095, rs114590429, rs11587591, rs1188887, rs12206846, rs12214364, rs12463321, rs12617870, rs12678836, rs12962050, rs12981974, rs13017586, rs13089152, rs13188731, rs13235840, rs1362910, rs1375561, rs1391954, rs1445979, rs17621391, rs17801257, rs1802669, rs1860337, rs194706…
Somatic movement→Brain structures	LST	SA_plinkmeta61	95	0.00758914	39.5063	rs10041724, rs10059100, rs10189857, rs10222987, rs10400776, rs10765775, rs10772643, rs10792966, rs10889193, rs11074658, rs113838095, rs114590429, rs11587591, rs1188887, rs12062845, rs12206846, rs12214364, rs12463321, rs12617870, rs12678836, rs12962050, rs12981974, rs13089152, rs13188731, rs13235840, rs1362910, rs1375561, rs1391954, rs1445979, rs16896229, rs17621391, rs17801257, rs1947066, rs19743…
Somatic movement→Brain structures	LST	SA_plinkmeta62	93	0.00737829	39.197	rs10041724, rs10059100, rs10189857, rs10222987, rs10765775, rs10772643, rs10792966, rs10889193, rs11074658, rs113838095, rs114590429, rs11587591, rs1188887, rs12206846, rs12214364, rs12463321, rs12617870, rs12678836, rs12962050, rs12981974, rs13017586, rs13089152, rs13107325, rs13188731, rs13235840, rs1362910, rs1375561, rs1391954, rs1445979, rs17621391, rs17801257, rs1860337, rs1947066, rs197439…
Somatic movement→Brain structures	LST	SA_plinkmeta63	89	0.00713468	39.5984	rs10041724, rs10059100, rs10189857, rs10222987, rs10400776, rs10765775, rs10772643, rs10792966, rs10889193, rs11074658, rs113838095, rs114590429, rs11587591, rs1188887, rs12206846, rs12214364, rs12463321, rs12617870, rs12962050, rs12981974, rs13017586, rs13188731, rs13235840, rs1362910, rs1375561, rs1391954, rs1445979, rs17621391, rs17801257, rs1860337, rs1947066, rs197439, rs1999065, rs2473977, …
Somatic movement→Brain structures	LST	SA_plinkmeta64	93	0.00739487	39.307	rs10041724, rs10059100, rs1017550, rs10189857, rs10222987, rs10400776, rs10765775, rs10772643, rs10792966, rs10889193, rs11074658, rs113838095, rs114590429, rs11587591, rs1188887, rs12206846, rs12214364, rs12463321, rs12617870, rs12981974, rs13017586, rs13188731, rs13235840, rs1362910, rs1375561, rs1391954, rs1445979, rs17621391, rs17801257, rs1860337, rs1947066, rs197439, rs1999065, rs2473977, r…
Somatic movement→Brain structures	LST	SA_plinkmeta65	92	0.00743089	40.0465	rs10041724, rs10059100, rs1017550, rs10189857, rs10222987, rs10253861, rs10400776, rs10765775, rs10772643, rs10792966, rs10889193, rs113838095, rs114590429, rs11587591, rs1188887, rs12062845, rs12206846, rs12425850, rs12463321, rs12617870, rs12962050, rs12981974, rs13017586, rs13188731, rs13235840, rs1362910, rs1375561, rs1391954, rs1445979, rs17621391, rs17801257, rs1802669, rs1860337, rs1947066…
Somatic movement→Brain structures	LST	SA_plinkmeta66	96	0.00760156	39.2262	rs10041724, rs10059100, rs1017550, rs10189857, rs10222987, rs10253861, rs10400776, rs10772643, rs10792966, rs10889193, rs11074658, rs113838095, rs114590429, rs11587591, rs1188887, rs12062845, rs12206846, rs12214364, rs12425850, rs12463321, rs12617870, rs12678836, rs12962050, rs12981974, rs13017586, rs13089152, rs13188731, rs13235840, rs1375561, rs1391954, rs1445979, rs17621391, rs17801257, rs1860…
Somatic movement→Brain structures	LST	SA_plinkmeta67	97	0.00776067	39.5872	rs10041724, rs10059100, rs10189857, rs10222987, rs10253861, rs10400776, rs10765775, rs10772643, rs10792966, rs10889193, rs11074658, rs113838095, rs114590429, rs11587591, rs1188887, rs12206846, rs12214364, rs12324720, rs12463321, rs12617870, rs12678836, rs12962050, rs12981974, rs13017586, rs13107325, rs13188731, rs13235840, rs1362910, rs1375561, rs1391954, rs1445979, rs17621391, rs17801257, rs1860…
Somatic movement→Brain structures	LST	SA_plinkmeta68	96	0.0076982	39.7632	rs10041724, rs10059100, rs1017550, rs10189857, rs10222987, rs10253861, rs10400776, rs10765775, rs10772643, rs10792966, rs10889193, rs11074658, rs113838095, rs114590429, rs11587591, rs1188887, rs12062845, rs12206846, rs12463321, rs12617870, rs12678836, rs12962050, rs12981974, rs13017586, rs13089152, rs13188731, rs13235840, rs1362910, rs1375561, rs1445979, rs17621391, rs17801257, rs1860337, rs19470…
Somatic movement→Brain structures	LST	SA_plinkmeta69	91	0.00719214	39.1033	rs10041724, rs10059100, rs1017550, rs10189857, rs10222987, rs10400776, rs10765775, rs10772643, rs10792966, rs10889193, rs11074658, rs113838095, rs114590429, rs11587591, rs1188887, rs12062845, rs12206846, rs12214364, rs12463321, rs12617870, rs12962050, rs12981974, rs13017586, rs13107325, rs13188731, rs13235840, rs1362910, rs1375561, rs1391954, rs1445979, rs17621391, rs17801257, rs1860337, rs194706…
Somatic movement→Brain structures	LST	SA_plinkmeta70	101	0.00816182	40.108	rs10041724, rs10059100, rs1017550, rs10189857, rs10222987, rs10253861, rs10400776, rs10765775, rs10772643, rs10792966, rs10889193, rs113838095, rs114590429, rs11587591, rs1188887, rs12062845, rs12206846, rs12214364, rs12324720, rs12425850, rs12463321, rs12617870, rs12678836, rs12962050, rs12981974, rs13017586, rs13089152, rs13188731, rs13235840, rs1362910, rs1375561, rs1391954, rs1445979, rs17621…
Somatic movement→Brain structures	LST	SA_plinkmeta71	98	0.00782736	39.5953	rs10041724, rs10059100, rs1017550, rs10189857, rs10222987, rs10253861, rs10400776, rs10765775, rs10772643, rs10792966, rs10889193, rs11074658, rs113838095, rs11587591, rs1188887, rs12062845, rs12206846, rs12214364, rs12425850, rs12463321, rs12617870, rs12962050, rs12981974, rs13017586, rs13089152, rs13188731, rs13235840, rs1362910, rs1375561, rs1391954, rs1445979, rs17621391, rs17801257, rs186033…
Somatic movement→Brain structures	LST	SA_plinkmeta72	93	0.00743304	39.7077	rs10041724, rs10059100, rs1017550, rs10189857, rs10222987, rs10253861, rs10400776, rs10765775, rs10772643, rs10792966, rs10889193, rs11074658, rs113838095, rs114590429, rs11587591, rs1188887, rs12062845, rs12206846, rs12214364, rs12425850, rs12463321, rs12617870, rs12962050, rs12981974, rs13017586, rs13107325, rs13235840, rs1362910, rs1375561, rs1391954, rs1445979, rs17621391, rs17801257, rs18603…
Somatic movement→Brain structures	LST	SA_plinkmeta73	96	0.00773034	39.8791	rs10041724, rs10059100, rs1017550, rs10189857, rs10222987, rs10253861, rs10400776, rs10765775, rs10772643, rs10792966, rs11074658, rs113838095, rs114590429, rs1188887, rs12206846, rs12214364, rs12463321, rs12617870, rs12678836, rs12962050, rs12981974, rs13017586, rs13089152, rs13107325, rs13188731, rs13235840, rs1362910, rs1375561, rs1391954, rs1445979, rs17621391, rs17801257, rs1860337, rs194706…
Somatic movement→Brain structures	LST	SA_plinkmeta74	92	0.00739877	39.8823	rs10041724, rs10059100, rs1017550, rs10189857, rs10222987, rs10253861, rs10400776, rs10765775, rs10772643, rs10792966, rs10889193, rs11074658, rs114590429, rs11587591, rs1188887, rs11972285, rs12062845, rs12206846, rs12463321, rs12617870, rs12962050, rs12981974, rs13089152, rs13107325, rs13188731, rs13235840, rs1362910, rs1375561, rs1391954, rs1445979, rs17621391, rs17801257, rs1860337, rs1947066…
Somatic movement→Brain structures	LST	SA_plinkmeta75	98	0.00786208	39.8058	rs10041724, rs10059100, rs1017550, rs10189857, rs10222987, rs10253861, rs10400776, rs10765775, rs10772643, rs10792966, rs10889193, rs11074658, rs113838095, rs114590429, rs11587591, rs1188887, rs12062845, rs12206846, rs12214364, rs12324720, rs12425850, rs12463321, rs12617870, rs12962050, rs12981974, rs13017586, rs13089152, rs13107325, rs13188731, rs13235840, rs1362910, rs1375561, rs1391954, rs1445…
Somatic movement→Brain structures	LST	SA_plinkmeta76	99	0.00789725	39.6405	rs10041724, rs10059100, rs1017550, rs10189857, rs10222987, rs10253861, rs10400776, rs10765775, rs10772643, rs10792966, rs10889193, rs11074658, rs113838095, rs114590429, rs11587591, rs1188887, rs11972285, rs12062845, rs12206846, rs12214364, rs12324720, rs12425850, rs12463321, rs12617870, rs12678836, rs12962050, rs12981974, rs13017586, rs13089152, rs13188731, rs13235840, rs1362910, rs1375561, rs139…
Somatic movement→Brain structures	LST	SA_plinkmeta77	96	0.00770117	39.776	rs10041724, rs10059100, rs1017550, rs10189857, rs10222987, rs10253861, rs10400776, rs10765775, rs10772643, rs10792966, rs10889193, rs11074658, rs113838095, rs114590429, rs11587591, rs1188887, rs12062845, rs12206846, rs12214364, rs12425850, rs12463321, rs12617870, rs12962050, rs12981974, rs13017586, rs13188731, rs13235840, rs1362910, rs1375561, rs1391954, rs1445979, rs17621391, rs17801257, rs18603…
Somatic movement→Brain structures	LST	SA_plinkmeta78	102	0.00820764	39.9039	rs10041724, rs10059100, rs1017550, rs10189857, rs10222987, rs10253861, rs10400776, rs10765775, rs10772643, rs10792966, rs10889193, rs11074658, rs113838095, rs114590429, rs11587591, rs1188887, rs11972285, rs12062845, rs12206846, rs12214364, rs12463321, rs12617870, rs12678836, rs12962050, rs12981974, rs13017586, rs13089152, rs13107325, rs13188731, rs13235840, rs1362910, rs1375561, rs1391954, rs1445…
Somatic movement→Brain structures	LST	SA_plinkmeta79	100	0.00799786	39.6976	rs10041724, rs10059100, rs1017550, rs10189857, rs10222987, rs10253861, rs10400776, rs10772643, rs10792966, rs10889193, rs11074658, rs113838095, rs114590429, rs11587591, rs1188887, rs12062845, rs12206846, rs12214364, rs12324720, rs12463321, rs12617870, rs12678836, rs12962050, rs12981974, rs13017586, rs13089152, rs13107325, rs13188731, rs13235840, rs1362910, rs1375561, rs1391954, rs1445979, rs17621…
Somatic movement→Brain structures	LST	SA_plinkmeta80	101	0.00810165	39.7555	rs10041724, rs10059100, rs1017550, rs10189857, rs10222987, rs10253861, rs10400776, rs10772643, rs10792966, rs10889193, rs11074658, rs113838095, rs114590429, rs11587591, rs1188887, rs12062845, rs12206846, rs12214364, rs12324720, rs12463321, rs12617870, rs12678836, rs12962050, rs12981974, rs13017586, rs13089152, rs13188731, rs13235840, rs1362910, rs1375561, rs1391954, rs1445979, rs17621391, rs17801…
Somatic movement→Brain structures	LST	SA_plinkmeta81	98	0.00787785	39.8052	rs10041724, rs10059100, rs1017550, rs10189857, rs10222987, rs10253861, rs10400776, rs10765775, rs10772643, rs10792966, rs10889193, rs11074658, rs113838095, rs114590429, rs11587591, rs1188887, rs12062845, rs12206846, rs12214364, rs12463321, rs12617870, rs12962050, rs12981974, rs13017586, rs13089152, rs13188731, rs13235840, rs1362910, rs1375561, rs1391954, rs1445979, rs17621391, rs17801257, rs18603…
Somatic movement→Brain structures	LST	SA_plinkmeta82	100	0.00801298	39.5571	rs10041724, rs10059100, rs1017550, rs10189857, rs10222987, rs10253861, rs10400776, rs10765775, rs10772643, rs10792966, rs10889193, rs11074658, rs113838095, rs114590429, rs11587591, rs1188887, rs11972285, rs12062845, rs12206846, rs12214364, rs12425850, rs12463321, rs12617870, rs12962050, rs12981974, rs13017586, rs13089152, rs13188731, rs13235840, rs1362910, rs1375561, rs1391954, rs1445979, rs17621…
Somatic movement→Brain structures	LST	SA_plinkmeta83	98	0.00780802	39.4296	rs10041724, rs10059100, rs1017550, rs10189857, rs10222987, rs10253861, rs10400776, rs10765775, rs10772643, rs10792966, rs10889193, rs11074658, rs113838095, rs114590429, rs11587591, rs1188887, rs12206846, rs12214364, rs12463321, rs12617870, rs12962050, rs12981974, rs13017586, rs13089152, rs13107325, rs13188731, rs13235840, rs1362910, rs1375561, rs1391954, rs1445979, rs17621391, rs17801257, rs18603…
Somatic movement→Brain structures	LST	SA_plinkmeta84	93	0.00742766	39.51	rs10041724, rs10059100, rs1017550, rs10189857, rs10222987, rs10253861, rs10400776, rs10765775, rs10772643, rs10792966, rs10889193, rs11074658, rs113838095, rs114590429, rs11587591, rs1188887, rs12206846, rs12214364, rs12463321, rs12617870, rs12962050, rs12981974, rs13017586, rs13089152, rs13107325, rs13188731, rs13235840, rs1362910, rs1375561, rs1391954, rs1445979, rs17621391, rs17801257, rs18603…
Somatic movement→Brain structures	LST	SA_plinkmeta85	102	0.00813577	39.5443	rs10041724, rs10059100, rs1017550, rs10189857, rs10222987, rs10253861, rs10400776, rs10765775, rs10772643, rs10792966, rs10889193, rs11074658, rs113838095, rs114590429, rs11587591, rs1188887, rs12062845, rs12206846, rs12214364, rs12425850, rs12463321, rs12617870, rs12962050, rs12981974, rs13017586, rs13089152, rs13188731, rs13235840, rs1362910, rs1375561, rs1391954, rs1445979, rs16896229, rs17621…
Somatic movement→Brain structures	LST	SA_plinkmeta86	97	0.00769329	39.2875	rs10041724, rs10059100, rs1017550, rs10189857, rs10222987, rs10253861, rs10400776, rs10765775, rs10772643, rs10792966, rs10889193, rs11074658, rs113838095, rs11587591, rs1188887, rs12062845, rs12206846, rs12214364, rs12463321, rs12617870, rs12962050, rs12981974, rs13017586, rs13089152, rs13188731, rs13235840, rs1362910, rs1375561, rs1391954, rs1445979, rs17621391, rs17801257, rs1860337, rs1947066…
Somatic movement→Brain structures	LST	SA_plinkmeta87	94	0.00754221	39.7719	rs10041724, rs10059100, rs1017550, rs10189857, rs10222987, rs10253861, rs10400776, rs10765775, rs10772643, rs10792966, rs10889193, rs11074658, rs113838095, rs114590429, rs11587591, rs1188887, rs12062845, rs12206846, rs12214364, rs12463321, rs12617870, rs12962050, rs12981974, rs13017586, rs13089152, rs13188731, rs13235840, rs1362910, rs1375561, rs1391954, rs1445979, rs17621391, rs17801257, rs18603…
Somatic movement→Brain structures	LST	SA_plinkmeta88	98	0.0078423	39.7156	rs10041724, rs10059100, rs1017550, rs10189857, rs10222987, rs10400776, rs10765775, rs10772643, rs10792966, rs10889193, rs11074658, rs113838095, rs114590429, rs11587591, rs1188887, rs12062845, rs12206846, rs12214364, rs12425850, rs12463321, rs12617870, rs12678836, rs12962050, rs12981974, rs13017586, rs13107325, rs13188731, rs13235840, rs1362910, rs1375561, rs1391954, rs1445979, rs17621391, rs17801…
Somatic movement→Brain structures	LST	SA_plinkmeta89	96	0.00772278	39.8183	rs10041724, rs10059100, rs1017550, rs10189857, rs10222987, rs10400776, rs10765775, rs10772643, rs10792966, rs10889193, rs11074658, rs113838095, rs114590429, rs11587591, rs1188887, rs12062845, rs12206846, rs12214364, rs12324720, rs12463321, rs12617870, rs12962050, rs12981974, rs13017586, rs13089152, rs13188731, rs13235840, rs1362910, rs1391954, rs1445979, rs17621391, rs17801257, rs1860337, rs19470…
Somatic movement→Brain structures	LST	SA_plinkmeta90	94	0.00753508	39.7572	rs10041724, rs10059100, rs1017550, rs10189857, rs10222987, rs10400776, rs10765775, rs10772643, rs10792966, rs10889193, rs11074658, rs113838095, rs11587591, rs1188887, rs12206846, rs12214364, rs12324720, rs12463321, rs12617870, rs12962050, rs12981974, rs13017586, rs13107325, rs13188731, rs13235840, rs1362910, rs1375561, rs1391954, rs1445979, rs17621391, rs17801257, rs1860337, rs1947066, rs197439, …
Somatic movement→Brain structures	LST	SA_plinkmeta91	95	0.00769331	40.1041	rs10041724, rs10059100, rs1017550, rs10189857, rs10222987, rs10400776, rs10765775, rs10772643, rs10792966, rs10889193, rs11074658, rs113838095, rs11587591, rs1188887, rs12062845, rs12206846, rs12214364, rs12324720, rs12425850, rs12463321, rs12617870, rs12678836, rs12962050, rs12981974, rs13017586, rs13188731, rs13235840, rs1362910, rs1375561, rs1391954, rs1445979, rs17621391, rs17801257, rs186033…
Somatic movement→Brain structures	LST	SA_plinkmeta92	96	0.00757944	39.0767	rs10041724, rs10059100, rs1017550, rs10189857, rs10222987, rs10400776, rs10765775, rs10772643, rs10792966, rs10889193, rs11074658, rs113838095, rs11587591, rs1188887, rs12062845, rs12206846, rs12214364, rs12425850, rs12463321, rs12617870, rs12678836, rs12962050, rs12981974, rs13017586, rs13089152, rs13188731, rs13235840, rs1375561, rs1391954, rs1445979, rs16896229, rs17621391, rs17801257, rs18603…
Somatic movement→Brain structures	LST	SA_plinkmeta93	93	0.00737158	39.223	rs10041724, rs10059100, rs1017550, rs10189857, rs10222987, rs10400776, rs10772643, rs10792966, rs10889193, rs11074658, rs113838095, rs11587591, rs1188887, rs12206846, rs12214364, rs12463321, rs12617870, rs12678836, rs12962050, rs12981974, rs13017586, rs13188731, rs13235840, rs1362910, rs1375561, rs1391954, rs1445979, rs17621391, rs17801257, rs1860337, rs1947066, rs197439, rs1999065, rs2473977, rs…
Somatic movement→Brain structures	LST	SA_plinkmeta94	102	0.00800829	38.8792	rs10041724, rs10059100, rs1017550, rs10189857, rs10222987, rs10253861, rs10400776, rs10765775, rs10772643, rs10792966, rs10889193, rs11074658, rs113838095, rs114590429, rs11587591, rs1188887, rs11972285, rs12062845, rs12206846, rs12214364, rs12324720, rs12425850, rs12463321, rs12617870, rs12678836, rs12962050, rs12981974, rs13017586, rs13089152, rs13188731, rs13235840, rs1375561, rs1391954, rs144…
Somatic movement→Brain structures	LST	SA_plinkmeta95	96	0.00762088	39.4674	rs10041724, rs10059100, rs1017550, rs10189857, rs10222987, rs10253861, rs10400776, rs10772643, rs10792966, rs11074658, rs113838095, rs114590429, rs11587591, rs1188887, rs12062845, rs12206846, rs12214364, rs12324720, rs12463321, rs12617870, rs12678836, rs12962050, rs12981974, rs13017586, rs13089152, rs13188731, rs13235840, rs1362910, rs1375561, rs1391954, rs1445979, rs16896229, rs17621391, rs17801…
Somatic movement→Brain structures	LST	SA_plinkmeta96	94	0.00761809	40.1215	rs10041724, rs10059100, rs1017550, rs10222987, rs10400776, rs10765775, rs10772643, rs10792966, rs10889193, rs11074658, rs113838095, rs114590429, rs11587591, rs1188887, rs12062845, rs12206846, rs12214364, rs12463321, rs12617870, rs12678836, rs12981974, rs13017586, rs13188731, rs13235840, rs1362910, rs1375561, rs16896229, rs17621391, rs17801257, rs1802669, rs1860337, rs1947066, rs197439, rs1999065,…
Somatic movement→Brain structures	LST	SA_plinkmeta97	94	0.00744809	39.2259	rs10041724, rs10059100, rs10189857, rs10222987, rs10253861, rs10400776, rs10765775, rs10772643, rs10792966, rs10889193, rs11074658, rs113838095, rs114590429, rs11587591, rs1188887, rs12062845, rs12206846, rs12214364, rs12463321, rs12617870, rs12678836, rs12962050, rs12981974, rs13017586, rs13107325, rs13188731, rs13235840, rs1362910, rs1375561, rs1445979, rs17621391, rs17801257, rs1860337, rs1947…
Somatic movement→Brain structures	LST	SA_plinkmeta98	95	0.00770469	40.1816	rs10041724, rs10059100, rs1017550, rs10222987, rs10253861, rs10400776, rs10765775, rs10772643, rs10792966, rs10889193, rs113838095, rs114590429, rs11587591, rs1188887, rs12062845, rs12206846, rs12425850, rs12463321, rs12617870, rs12678836, rs12962050, rs12981974, rs13017586, rs13089152, rs13188731, rs13235840, rs1362910, rs1375561, rs1445979, rs16896229, rs17621391, rs1802669, rs1860337, rs194706…
Somatic movement→Brain structures	LST	SA_plinkmeta99	100	0.00819834	40.6201	rs10041724, rs10059100, rs1017550, rs10189857, rs10222987, rs10253861, rs10400776, rs10765775, rs10772643, rs10792966, rs10889193, rs11074658, rs113838095, rs114590429, rs11587591, rs1188887, rs11972285, rs12062845, rs12206846, rs12214364, rs12463321, rs12617870, rs12678836, rs12962050, rs12981974, rs13017586, rs13089152, rs13107325, rs13188731, rs1362910, rs1375561, rs1391954, rs1445979, rs17621…
Somatic movement→Brain structures	LST	SA_plinkmeta100	91	0.00734285	39.8492	rs10041724, rs10059100, rs1017550, rs10189857, rs10222987, rs10253861, rs10400776, rs10765775, rs10772643, rs10792966, rs10889193, rs11074658, rs113838095, rs114590429, rs11587591, rs1188887, rs12062845, rs12206846, rs12214364, rs12463321, rs12617870, rs12962050, rs12981974, rs13017586, rs13089152, rs13188731, rs13235840, rs1362910, rs1375561, rs1391954, rs17801257, rs1860337, rs1947066, rs197439…
Somatic movement→Brain structures	LST	SA_plinkmeta101	93	0.00753281	40.0695	rs10041724, rs10059100, rs1017550, rs10189857, rs10222987, rs10400776, rs10765775, rs10772643, rs10792966, rs10889193, rs11074658, rs113838095, rs114590429, rs11587591, rs1188887, rs12062845, rs12206846, rs12214364, rs12463321, rs12617870, rs12962050, rs12981974, rs13017586, rs13089152, rs13188731, rs13235840, rs1362910, rs1375561, rs1391954, rs17621391, rs17801257, rs1860337, rs1947066, rs197439…
Somatic movement→Brain structures	LST	SA_plinkmeta102	94	0.00764709	40.2838	rs10041724, rs10059100, rs1017550, rs10189857, rs10222987, rs10253861, rs10400776, rs10765775, rs10772643, rs10792966, rs10889193, rs11074658, rs113838095, rs114590429, rs11587591, rs1188887, rs12062845, rs12206846, rs12214364, rs12463321, rs12617870, rs12678836, rs12962050, rs12981974, rs13017586, rs13089152, rs13188731, rs13235840, rs1362910, rs1375561, rs1391954, rs17621391, rs17801257, rs1860…
Somatic movement→Brain structures	LST	SA_plinkmeta103	100	0.00796453	39.5191	rs10041724, rs10059100, rs1017550, rs10189857, rs10222987, rs10253861, rs10400776, rs10765775, rs10772643, rs10889193, rs11074658, rs113838095, rs114590429, rs11587591, rs1188887, rs11972285, rs12062845, rs12206846, rs12214364, rs12425850, rs12463321, rs12617870, rs12678836, rs12962050, rs12981974, rs13017586, rs13089152, rs13188731, rs13235840, rs1362910, rs1375561, rs1391954, rs1445979, rs17621…
Somatic movement→Brain structures	LST	SA_plinkmeta104	94	0.00762381	40.2535	rs10041724, rs10059100, rs1017550, rs10189857, rs10222987, rs10253861, rs10400776, rs10765775, rs10772643, rs10792966, rs10889193, rs11074658, rs113838095, rs114590429, rs11587591, rs1188887, rs11972285, rs12062845, rs12206846, rs12214364, rs12425850, rs12617870, rs12678836, rs12962050, rs12981974, rs13089152, rs13188731, rs13235840, rs1362910, rs1375561, rs1391954, rs17621391, rs17801257, rs1802…
Somatic movement→Brain structures	LST	SA_plinkmeta105	99	0.00793152	39.7467	rs10041724, rs10059100, rs1017550, rs10189857, rs10222987, rs10253861, rs10400776, rs10765775, rs10792966, rs10889193, rs11074658, rs113838095, rs114590429, rs11587591, rs1188887, rs11972285, rs12062845, rs12206846, rs12214364, rs12425850, rs12463321, rs12617870, rs12678836, rs12962050, rs12981974, rs13017586, rs13089152, rs13188731, rs13235840, rs1362910, rs1375561, rs1391954, rs1445979, rs17621…
Somatic movement→Brain structures	LST	SA_plinkmeta106	91	0.0072646	39.76	rs10041724, rs10059100, rs1017550, rs10189857, rs10222987, rs10253861, rs10400776, rs10772643, rs10792966, rs10889193, rs11074658, rs113838095, rs114590429, rs11587591, rs12062845, rs12206846, rs12214364, rs12617870, rs12678836, rs12962050, rs12981974, rs13017586, rs13107325, rs13188731, rs13235840, rs1375561, rs1391954, rs1445979, rs17621391, rs17801257, rs1860337, rs1947066, rs197439, rs1999065…
Somatic movement→Brain structures	LST	SA_plinkmeta107	87	0.00697979	39.6598	rs1017550, rs10189857, rs10222987, rs10400776, rs10765775, rs10772643, rs10792966, rs10889193, rs11074658, rs113838095, rs11587591, rs1188887, rs12062845, rs12206846, rs12214364, rs12463321, rs12617870, rs12962050, rs13017586, rs13188731, rs13235840, rs1375561, rs1391954, rs1445979, rs17801257, rs1860337, rs1947066, rs197439, rs1999065, rs2473977, rs249960, rs2529484, rs262890, rs2738284, rs27839…
Somatic movement→Brain structures	LST	SA_plinkmeta108	91	0.00731743	39.7851	rs10041724, rs10059100, rs1017550, rs10189857, rs10222987, rs10400776, rs10765775, rs10772643, rs10792966, rs10889193, rs11074658, rs113838095, rs114590429, rs11587591, rs1188887, rs12062845, rs12206846, rs12214364, rs12425850, rs12463321, rs12617870, rs12962050, rs12981974, rs13017586, rs13089152, rs13107325, rs13188731, rs13235840, rs1375561, rs1391954, rs1445979, rs17801257, rs1860337, rs19470…
Somatic movement→Brain structures	LST	SA_plinkmeta109	90	0.00722007	39.8014	rs10041724, rs10059100, rs1017550, rs10189857, rs10253861, rs10400776, rs10772643, rs10792966, rs10889193, rs11074658, rs113838095, rs114590429, rs11587591, rs1188887, rs11972285, rs12062845, rs12206846, rs12214364, rs12324720, rs12463321, rs12617870, rs12678836, rs12962050, rs12981974, rs13017586, rs13188731, rs1375561, rs1391954, rs1445979, rs17801257, rs1860337, rs1947066, rs197439, rs1999065,…
Somatic movement→Brain structures	LST	SA_plinkmeta110	95	0.00758654	39.5914	rs10041724, rs10059100, rs1017550, rs10189857, rs10222987, rs10400776, rs10765775, rs10772643, rs10792966, rs10889193, rs11074658, rs113838095, rs114590429, rs11587591, rs1188887, rs12062845, rs12206846, rs12214364, rs12425850, rs12463321, rs12617870, rs12678836, rs12962050, rs12981974, rs13017586, rs13107325, rs13188731, rs13235840, rs1375561, rs1391954, rs1445979, rs17621391, rs17801257, rs1860…
Somatic movement→Brain structures	LST	SA_plinkmeta111	93	0.00733457	39.0769	rs10041724, rs10059100, rs1017550, rs10189857, rs10222987, rs10400776, rs10765775, rs10772643, rs10792966, rs10889193, rs11074658, rs113838095, rs114590429, rs11587591, rs1188887, rs11972285, rs12062845, rs12206846, rs12214364, rs12324720, rs12425850, rs12463321, rs12617870, rs12678836, rs12962050, rs12981974, rs13017586, rs13089152, rs13188731, rs13235840, rs1375561, rs1391954, rs1445979, rs1780…
Somatic movement→Brain structures	LST	SA_plinkmeta112	91	0.00730834	39.8375	rs10041724, rs10059100, rs1017550, rs10189857, rs10222987, rs10253861, rs10400776, rs10772643, rs10792966, rs10889193, rs11074658, rs114590429, rs11587591, rs1188887, rs12062845, rs12206846, rs12214364, rs12463321, rs12617870, rs12678836, rs12962050, rs12981974, rs13017586, rs13188731, rs1375561, rs1391954, rs1445979, rs17801257, rs1860337, rs1947066, rs197439, rs1999065, rs2473977, rs249960, rs2…
Somatic movement→Brain structures	LST	SA_plinkmeta113	100	0.00810981	40.2231	rs10041724, rs10059100, rs1017550, rs10189857, rs10222987, rs10253861, rs10400776, rs10765775, rs10772643, rs10792966, rs10889193, rs11074658, rs113838095, rs114590429, rs11587591, rs1188887, rs12062845, rs12206846, rs12214364, rs12463321, rs12617870, rs12678836, rs12962050, rs12981974, rs13017586, rs13089152, rs13107325, rs13188731, rs13235840, rs1362910, rs1375561, rs1391954, rs1445979, rs17801…
Somatic movement→Brain structures	LST	SA_plinkmeta114	91	0.00728728	39.5886	rs10041724T, rs10059100T, rs1017550T, rs10189857T, rs10222987T, rs10400776T, rs10772643T, rs10792966T, rs10889193T, rs11074658T, rs113838095T, rs114590429T, rs11587591T, rs1188887T, rs11972285T, rs12062845T, rs12206846T, rs12214364T, rs12463321T, rs12617870T, rs12962050T, rs12981974T, rs13017586T, rs13089152T, rs13188731T, rs13235840T, rs1375561T, rs1391954T, rs1445979T, rs17621391T, rs17801257T,…
Somatic movement→Brain structures	LST	SA_plinkmeta115	96	0.00768523	39.624	rs10041724, rs10059100, rs1017550, rs10189857, rs10222987, rs10400776, rs10765775, rs10772643, rs10792966, rs10889193, rs11074658, rs113838095, rs114590429, rs11587591, rs1188887, rs12062845, rs12206846, rs12214364, rs12463321, rs12617870, rs12678836, rs12962050, rs12981974, rs13089152, rs13188731, rs13235840, rs1362910, rs1375561, rs1391954, rs1445979, rs17621391, rs17801257, rs1860337, rs194706…
Somatic movement→Brain structures	LST	SA_plinkmeta116	95	0.00761635	39.7489	rs10041724, rs10059100, rs1017550, rs10189857, rs10222987, rs10253861, rs10400776, rs10765775, rs10772643, rs10792966, rs10889193, rs11074658, rs113838095, rs114590429, rs11587591, rs1188887, rs12062845, rs12206846, rs12214364, rs12463321, rs12678836, rs12962050, rs12981974, rs13017586, rs13089152, rs13107325, rs13188731, rs13235840, rs1362910, rs1375561, rs1391954, rs16896229, rs17621391, rs1780…
Somatic movement→Brain structures	LST	SA_plinkmeta117	98	0.00773219	39.137	rs10041724, rs10059100, rs1017550, rs10189857, rs10222987, rs10253861, rs10400776, rs10765775, rs10772643, rs10792966, rs10889193, rs11074658, rs113838095, rs114590429, rs11587591, rs1188887, rs12062845, rs12206846, rs12214364, rs12324720, rs12463321, rs12678836, rs12962050, rs12981974, rs13017586, rs13089152, rs13107325, rs13188731, rs13235840, rs1362910, rs1375561, rs1391954, rs1445979, rs16896…
Somatic movement→Brain structures	LST	SA_plinkmeta118	101	0.00808641	39.6464	rs10041724, rs10059100, rs1017550, rs10189857, rs10222987, rs10253861, rs10400776, rs10765775, rs10772643, rs10792966, rs10889193, rs11074658, rs113838095, rs114590429, rs11587591, rs1188887, rs11972285, rs12062845, rs12206846, rs12214364, rs12425850, rs12463321, rs12617870, rs12678836, rs12962050, rs12981974, rs13017586, rs13089152, rs13107325, rs13188731, rs13235840, rs1375561, rs1391954, rs144…
Somatic movement→Brain structures	LST	SA_plinkmeta119	84	0.00676593	39.8724	rs10059100, rs1017550, rs10189857, rs10222987, rs10400776, rs10765775, rs10772643, rs10792966, rs10889193, rs11074658, rs113838095, rs11587591, rs12062845, rs12206846, rs12214364, rs12463321, rs12617870, rs12962050, rs12981974, rs13089152, rs13188731, rs1375561, rs1391954, rs1445979, rs17621391, rs17801257, rs1860337, rs1947066, rs197439, rs1999065, rs249960, rs2529484, rs262890, rs2738284, rs278…
Somatic movement→Brain structures	LST	SA_plinkmeta120	94	0.00757625	39.9776	rs10041724, rs10059100, rs1017550, rs10189857, rs10222987, rs10400776, rs10765775, rs10772643, rs10889193, rs11074658, rs113838095, rs114590429, rs11587591, rs12062845, rs12206846, rs12214364, rs12463321, rs12617870, rs12678836, rs12962050, rs12981974, rs13017586, rs13188731, rs1375561, rs1391954, rs1445979, rs17621391, rs17801257, rs1860337, rs1947066, rs197439, rs1999065, rs2473977, rs249960, r…
Somatic movement→Brain structures	LST	SA_plinkmeta121	95	0.00763394	39.7626	rs10059100, rs10189857, rs10222987, rs10400776, rs10765775, rs10772643, rs10792966, rs11074658, rs113838095, rs114590429, rs11587591, rs1188887, rs12062845, rs12206846, rs12214364, rs12425850, rs12463321, rs12617870, rs12678836, rs12962050, rs13017586, rs13089152, rs13188731, rs13235840, rs1362910, rs1375561, rs1391954, rs17801257, rs1860337, rs1947066, rs197439, rs1999065, rs2473977, rs249960, r…
Somatic movement→Brain structures	LST	SA_plinkmeta122	100	0.00797991	39.5301	rs10041724, rs10059100, rs1017550, rs10189857, rs10222987, rs10253861, rs10400776, rs10765775, rs10772643, rs10792966, rs10889193, rs11074658, rs113838095, rs114590429, rs11587591, rs1188887, rs11972285, rs12062845, rs12206846, rs12214364, rs12425850, rs12463321, rs12617870, rs12678836, rs12962050, rs12981974, rs13089152, rs13107325, rs13188731, rs13235840, rs1362910, rs1375561, rs1391954, rs1445…
Somatic movement→Brain structures	LST	SA_plinkmeta123	94	0.00748195	39.4781	rs10041724, rs10059100, rs1017550, rs10189857, rs10222987, rs10400776, rs10765775, rs10772643, rs10792966, rs10889193, rs11074658, rs113838095, rs114590429, rs11587591, rs1188887, rs12062845, rs12206846, rs12214364, rs12463321, rs12617870, rs12962050, rs13107325, rs13188731, rs13235840, rs1362910, rs1375561, rs1391954, rs1445979, rs17621391, rs17801257, rs1860337, rs1947066, rs197439, rs1999065, …
Somatic movement→Brain structures	LST	SA_plinkmeta124	91	0.00727646	39.7101	rs10041724, rs10059100, rs1017550, rs10189857, rs10222987, rs10253861, rs10400776, rs10765775, rs10792966, rs10889193, rs11074658, rs113838095, rs114590429, rs11587591, rs1188887, rs12062845, rs12206846, rs12214364, rs12425850, rs12463321, rs12617870, rs12962050, rs12981974, rs13017586, rs13089152, rs13188731, rs13235840, rs1362910, rs1375561, rs1391954, rs17621391, rs17801257, rs1860337, rs19470…
Somatic movement→Brain structures	LST	SA_plinkmeta125	96	0.00767243	39.6962	rs10041724, rs10059100, rs1017550, rs10189857, rs10222987, rs10253861, rs10400776, rs10765775, rs10772643, rs10792966, rs10889193, rs11074658, rs113838095, rs114590429, rs11587591, rs1188887, rs12062845, rs12206846, rs12214364, rs12425850, rs12463321, rs12617870, rs12962050, rs13017586, rs13107325, rs13188731, rs13235840, rs1362910, rs1375561, rs1391954, rs1445979, rs17621391, rs17801257, rs18603…
Somatic movement→Brain structures	LST	SA_plinkmeta126	94	0.00758403	39.973	rs10041724, rs10059100, rs1017550, rs10189857, rs10222987, rs10400776, rs10765775, rs10772643, rs10792966, rs10889193, rs11074658, rs113838095, rs114590429, rs11587591, rs1188887, rs11972285, rs12062845, rs12206846, rs12214364, rs12324720, rs12463321, rs12617870, rs12678836, rs12962050, rs13017586, rs13089152, rs13188731, rs13235840, rs1375561, rs1391954, rs17801257, rs1860337, rs1947066, rs19743…
Somatic movement→Brain structures	LST	SA_plinkmeta127	99	0.00804411	40.2962	rs10041724, rs10059100, rs1017550, rs10189857, rs10222987, rs10400776, rs10765775, rs10772643, rs10792966, rs10889193, rs113838095, rs114590429, rs11587591, rs1188887, rs11972285, rs12062845, rs12206846, rs12214364, rs12324720, rs12425850, rs12463321, rs12617870, rs12678836, rs12962050, rs12981974, rs13017586, rs13089152, rs13188731, rs13235840, rs1375561, rs1391954, rs1445979, rs17621391, rs1780…
Somatic movement→Brain structures	LST	SA_plinkmeta128	94	0.0075253	39.7007	rs10041724, rs10059100, rs1017550, rs10222987, rs10400776, rs10765775, rs10772643, rs10792966, rs10889193, rs11074658, rs113838095, rs114590429, rs11587591, rs1188887, rs12062845, rs12206846, rs12214364, rs12324720, rs12425850, rs12463321, rs12617870, rs12678836, rs12962050, rs12981974, rs13017586, rs13188731, rs13235840, rs1362910, rs1375561, rs1391954, rs1445979, rs17621391, rs17801257, rs18603…
Somatic movement→Brain structures	LST	SA_plinkmeta129	98	0.00773153	39.1845	rs10041724, rs10059100, rs1017550, rs10189857, rs10222987, rs10253861, rs10400776, rs10772643, rs10792966, rs10889193, rs11074658, rs113838095, rs114590429, rs11587591, rs1188887, rs12062845, rs12206846, rs12214364, rs12425850, rs12463321, rs12617870, rs12678836, rs12962050, rs12981974, rs13017586, rs13107325, rs13188731, rs13235840, rs1362910, rs1375561, rs1391954, rs1445979, rs16896229, rs17621…
Somatic movement→Brain structures	LST	SA_plinkmeta130	95	0.00758056	39.4303	rs10041724, rs10059100, rs1017550, rs10189857, rs10222987, rs10253861, rs10400776, rs10772643, rs10792966, rs10889193, rs11074658, rs113838095, rs114590429, rs1188887, rs12062845, rs12206846, rs12214364, rs12425850, rs12463321, rs12617870, rs12962050, rs12981974, rs13017586, rs13089152, rs13107325, rs13235840, rs1362910, rs1391954, rs1445979, rs16896229, rs17621391, rs17801257, rs1860337, rs19470…
Somatic movement→Brain structures	LST	SA_plinkmeta131	98	0.00776336	39.3149	rs10041724, rs10059100, rs1017550, rs10189857, rs10222987, rs10253861, rs10400776, rs10765775, rs10772643, rs10792966, rs10889193, rs11074658, rs113838095, rs114590429, rs11587591, rs1188887, rs12206846, rs12214364, rs12425850, rs12463321, rs12617870, rs12678836, rs12962050, rs12981974, rs13017586, rs13107325, rs13188731, rs13235840, rs1362910, rs1375561, rs1391954, rs1445979, rs17621391, rs17801…
Somatic movement→Brain structures	LST	SA_plinkmeta132	97	0.00780287	39.8955	rs10041724, rs10059100, rs1017550, rs10189857, rs10222987, rs10400776, rs10765775, rs10772643, rs10792966, rs11074658, rs113838095, rs11587591, rs1188887, rs12062845, rs12206846, rs12214364, rs12463321, rs12617870, rs12678836, rs12962050, rs12981974, rs13017586, rs13089152, rs13107325, rs13188731, rs13235840, rs1362910, rs1375561, rs1391954, rs1445979, rs17621391, rs17801257, rs1860337, rs1947066…
Somatic movement→Brain structures	LST	SA_plinkmeta133	98	0.0076941	38.9126	rs10041724, rs10059100, rs1017550, rs10189857, rs10222987, rs10253861, rs10400776, rs10765775, rs10772643, rs10792966, rs10889193, rs11074658, rs113838095, rs114590429, rs11587591, rs1188887, rs12206846, rs12214364, rs12463321, rs12617870, rs12678836, rs12962050, rs12981974, rs13089152, rs13107325, rs13188731, rs13235840, rs1362910, rs1375561, rs1391954, rs1445979, rs16896229, rs17621391, rs17801…
Somatic movement→Brain structures	LST	SA_plinkmeta134	96	0.00766925	39.59	rs10041724, rs10059100, rs1017550, rs10189857, rs10222987, rs10253861, rs10400776, rs10765775, rs10772643, rs10792966, rs11074658, rs113838095, rs114590429, rs11587591, rs1188887, rs12206846, rs12214364, rs12463321, rs12678836, rs12962050, rs12981974, rs13089152, rs13107325, rs13188731, rs13235840, rs1362910, rs1375561, rs1391954, rs1445979, rs16896229, rs17621391, rs17801257, rs1860337, rs194706…
Somatic movement→Brain structures	LST	SA_plinkmeta135	95	0.00762284	39.721	rs10041724, rs10059100, rs1017550, rs10189857, rs10222987, rs10253861, rs10400776, rs10765775, rs10772643, rs10792966, rs10889193, rs11074658, rs113838095, rs114590429, rs11587591, rs1188887, rs12062845, rs12206846, rs12214364, rs12617870, rs12678836, rs12962050, rs12981974, rs13089152, rs13107325, rs13188731, rs13235840, rs1362910, rs1391954, rs1445979, rs17621391, rs17801257, rs1860337, rs19470…
Somatic movement→Brain structures	LST	SA_plinkmeta136	98	0.00778848	39.3515	rs10041724,rs10059100,rs1017550,rs10189857,rs10222987,rs10253861,rs10400776,rs10765775,rs10772643,rs10792966,rs10889193,rs113838095,rs114590429,rs11587591,rs1188887,rs12206846,rs12214364,rs12463321,rs12617870,rs12678836,rs12962050,rs12981974,rs13089152,rs13107325,rs13188731,rs13235840,rs1375561,rs1391954,rs17621391,rs17801257,rs1860337,rs1947066,rs197439,rs1999065,rs2473977,rs249960,rs2529484,rs2…
Somatic movement→Brain structures	LST	SA_plinkmeta137	91	0.00722444	39.3225	rs10041724, rs10059100, rs1017550, rs10189857, rs10222987, rs10400776, rs10765775, rs10772643, rs10792966, rs10889193, rs113838095, rs114590429, rs11587591, rs1188887, rs12206846, rs12214364, rs12463321, rs12617870, rs12678836, rs12962050, rs13017586, rs13089152, rs13107325, rs13188731, rs13235840, rs1362910, rs1375561, rs1391954, rs1445979, rs16896229, rs17621391, rs17801257, rs1860337, rs194706…
Somatic movement→Brain structures	LST	SA_plinkmeta138	97	0.00789099	40.3485	rs10041724, rs10059100, rs1017550, rs10189857, rs10222987, rs10400776, rs10765775, rs10772643, rs10792966, rs10889193, rs113838095, rs114590429, rs11587591, rs1188887, rs12062845, rs12206846, rs12214364, rs12324720, rs12463321, rs12617870, rs12678836, rs12962050, rs12981974, rs13017586, rs13107325, rs13188731, rs13235840, rs1362910, rs1375561, rs1391954, rs17621391, rs17801257, rs1802669, rs18603…
Somatic movement→Brain structures	LST	SA_plinkmeta139	95	0.0075732	39.4992	rs10041724, rs10059100, rs1017550, rs10189857, rs10222987, rs10253861, rs10400776, rs10765775, rs10772643, rs10792966, rs10889193, rs113838095, rs114590429, rs1188887, rs12062845, rs12206846, rs12214364, rs12463321, rs12617870, rs12678836, rs12962050, rs13089152, rs13107325, rs13188731, rs13235840, rs1362910, rs1375561, rs1391954, rs1445979, rs17621391, rs17801257, rs1860337, rs1947066, rs197439,…
Somatic movement→Brain structures	LST	SA_plinkmeta140	98	0.00785638	39.8136	rs10041724, rs10059100, rs1017550, rs10189857, rs10222987, rs10253861, rs10400776, rs10765775, rs10772643, rs10792966, rs10889193, rs11074658, rs113838095, rs114590429, rs11587591, rs1188887, rs12062845, rs12206846, rs12214364, rs12324720, rs12425850, rs12463321, rs12617870, rs12678836, rs12962050, rs12981974, rs13017586, rs13107325, rs13235840, rs1362910, rs1375561, rs1391954, rs1445979, rs16896…
Somatic movement→Brain structures	LST	SA_plinkmeta141	102	0.00817733	39.7263	rs10041724, rs10059100, rs1017550, rs10189857, rs10222987, rs10253861, rs10400776, rs10765775, rs10772643, rs10792966, rs10889193, rs11074658, rs113838095, rs114590429, rs11587591, rs1188887, rs11972285, rs12206846, rs12214364, rs12425850, rs12463321, rs12617870, rs12678836, rs12962050, rs12981974, rs13017586, rs13089152, rs13107325, rs13188731, rs13235840, rs1362910, rs1375561, rs1391954, rs1445…
Somatic movement→Brain structures	LST	SA_plinkmeta142	100	0.00795101	39.315	rs10041724, rs10059100, rs1017550, rs10189857, rs10222987, rs10400776, rs10765775, rs10772643, rs10792966, rs10889193, rs11074658, rs114590429, rs11587591, rs1188887, rs11972285, rs12062845, rs12206846, rs12214364, rs12324720, rs12463321, rs12617870, rs12678836, rs12962050, rs12981974, rs13017586, rs13089152, rs13188731, rs13235840, rs1375561, rs1391954, rs1445979, rs16896229, rs17621391, rs17801…
Somatic movement→Brain structures	LST	SA_plinkmeta143	103	0.00829478	39.8514	rs10041724, rs10059100, rs1017550, rs10189857, rs10222987, rs10253861, rs10400776, rs10765775, rs10772643, rs10792966, rs10889193, rs113838095, rs114590429, rs11587591, rs1188887, rs11972285, rs12062845, rs12206846, rs12214364, rs12324720, rs12425850, rs12463321, rs12617870, rs12678836, rs12962050, rs12981974, rs13017586, rs13089152, rs13107325, rs13188731, rs13235840, rs1362910, rs1375561, rs139…
Somatic movement→Brain structures	LST	SA_plinkmeta144	102	0.00816306	39.7504	rs10041724, rs10059100, rs1017550, rs10189857, rs10222987, rs10253861, rs10400776, rs10765775, rs10772643, rs10792966, rs11074658, rs113838095, rs114590429, rs11587591, rs1188887, rs12062845, rs12206846, rs12214364, rs12324720, rs12463321, rs12617870, rs12678836, rs12962050, rs12981974, rs13017586, rs13089152, rs13107325, rs13188731, rs13235840, rs1362910, rs1375561, rs1391954, rs1445979, rs16896…
Somatic movement→Brain structures	LST	SA_plinkmeta145	97	0.00782291	39.9937	rs10041724, rs10059100, rs1017550, rs10189857, rs10222987, rs10400776, rs10765775, rs10772643, rs10792966, rs11074658, rs113838095, rs114590429, rs11587591, rs1188887, rs12062845, rs12206846, rs12214364, rs12463321, rs12617870, rs12678836, rs12981974, rs13017586, rs13107325, rs13188731, rs13235840, rs1362910, rs1375561, rs1391954, rs1445979, rs16896229, rs17621391, rs17801257, rs1860337, rs194706…
Somatic movement→Brain structures	LST	SA_plinkmeta146	101	0.00810909	39.7941	rs10041724, rs10059100, rs1017550, rs10189857, rs10222987, rs10253861, rs10400776, rs10765775, rs10772643, rs10792966, rs10889193, rs113838095, rs114590429, rs11587591, rs1188887, rs11972285, rs12062845, rs12206846, rs12214364, rs12324720, rs12425850, rs12463321, rs12617870, rs12678836, rs12962050, rs12981974, rs13017586, rs13089152, rs13107325, rs13188731, rs13235840, rs1362910, rs1375561, rs139…
Somatic movement→Brain structures	LST	SA_plinkmeta147	96	0.00767503	39.7575	rs10041724, rs10059100, rs1017550, rs10189857, rs10222987, rs10253861, rs10400776, rs10765775, rs10772643, rs10792966, rs10889193, rs11074658, rs113838095, rs114590429, rs11587591, rs1188887, rs12062845, rs12206846, rs12214364, rs12463321, rs12617870, rs12678836, rs12962050, rs12981974, rs13017586, rs13089152, rs13107325, rs13188731, rs13235840, rs1362910, rs1375561, rs1391954, rs17621391, rs1780…
Somatic movement→Brain structures	LST	SA_plinkmeta148	95	0.00749003	39.1788	rs10041724, rs10059100, rs1017550, rs10189857, rs10222987, rs10253861, rs10400776, rs10765775, rs10772643, rs10792966, rs10889193, rs11074658, rs113838095, rs114590429, rs11587591, rs1188887, rs12062845, rs12206846, rs12214364, rs12463321, rs12678836, rs12962050, rs12981974, rs13089152, rs13107325, rs13188731, rs13235840, rs1362910, rs1375561, rs1391954, rs1445979, rs17621391, rs17801257, rs18603…
Somatic movement→Brain structures	LST	SA_plinkmeta149	95	0.00758412	39.6179	rs10041724, rs10059100, rs1017550, rs10222987, rs10253861, rs10400776, rs10772643, rs10792966, rs10889193, rs11074658, rs113838095, rs114590429, rs11587591, rs1188887, rs12062845, rs12206846, rs12214364, rs12463321, rs12617870, rs12678836, rs12962050, rs12981974, rs13089152, rs13107325, rs13188731, rs13235840, rs1362910, rs1375561, rs1391954, rs1445979, rs16896229, rs17621391, rs17801257, rs18603…
Somatic movement→Brain structures	LST	SA_plinkmeta150	98	0.00778973	39.4258	rs10041724, rs10059100, rs1017550, rs10222987, rs10253861, rs10400776, rs10765775, rs10772643, rs10792966, rs10889193, rs11074658, rs113838095, rs114590429, rs11587591, rs1188887, rs12062845, rs12206846, rs12214364, rs12463321, rs12617870, rs12678836, rs12962050, rs12981974, rs13089152, rs13107325, rs13188731, rs13235840, rs1362910, rs1375561, rs1391954, rs1445979, rs16896229, rs17621391, rs17801…
Somatic movement→Brain structures	LST	SA_plinkmeta151	99	0.00796119	39.8958	rs10041724, rs10059100, rs1017550, rs10189857, rs10222987, rs10253861, rs10400776, rs10765775, rs10772643, rs10792966, rs10889193, rs11074658, rs113838095, rs114590429, rs11587591, rs1188887, rs12062845, rs12206846, rs12214364, rs12463321, rs12617870, rs12678836, rs12962050, rs13017586, rs13089152, rs13107325, rs13188731, rs1362910, rs1375561, rs1391954, rs1445979, rs16896229, rs17621391, rs17801…
Somatic movement→Brain structures	LST	SA_plinkmeta152	101	0.008058	39.5234	rs10059100, rs1017550, rs10222987, rs10400776, rs10765775, rs10772643, rs10792966, rs11074658, rs114590429, rs11587591, rs1188887, rs11972285, rs12206846, rs12214364, rs12324720, rs12463321, rs12617870, rs12678836, rs12962050, rs12981974, rs13017586, rs13089152, rs13107325, rs13188731, rs13235840, rs1362910, rs1375561, rs1391954, rs1445979, rs16896229, rs17621391, rs17801257, rs1802669, rs1860337…
Somatic movement→Brain structures	LST	SA_plinkmeta153	92	0.00735115	39.7075	rs10059100, rs1017550, rs10189857, rs10222987, rs10253861, rs10400776, rs10765775, rs10772643, rs10792966, rs10889193, rs11074658, rs113838095, rs114590429, rs11587591, rs1188887, rs12062845, rs12206846, rs12214364, rs12324720, rs12425850, rs12463321, rs12617870, rs12678836, rs13017586, rs13089152, rs13188731, rs13235840, rs1362910, rs1391954, rs1445979, rs17621391, rs17801257, rs1860337, rs19470…
Somatic movement→Brain structures	LST	SA_plinkmeta154	96	0.00776219	40.0027	rs10041724, rs10059100, rs1017550, rs10189857, rs10222987, rs10400776, rs10765775, rs10772643, rs10792966, rs10889193, rs113838095, rs114590429, rs11587591, rs1188887, rs11972285, rs12062845, rs12206846, rs12214364, rs12324720, rs12425850, rs12463321, rs12617870, rs12678836, rs12962050, rs12981974, rs13017586, rs13089152, rs13188731, rs13235840, rs1375561, rs1391954, rs1445979, rs17621391, rs1780…
Somatic movement→Brain structures	LST	SA_plinkmeta155	97	0.00792386	40.4507	rs10041724, rs10059100, rs1017550, rs10189857, rs10222987, rs10400776, rs10765775, rs10772643, rs10889193, rs11074658, rs113838095, rs114590429, rs11587591, rs1188887, rs11972285, rs12062845, rs12206846, rs12214364, rs12324720, rs12425850, rs12463321, rs12617870, rs12678836, rs12962050, rs12981974, rs13017586, rs13089152, rs13188731, rs13235840, rs1375561, rs1391954, rs17801257, rs1802669, rs1860…
Somatic movement→Brain structures	LST	SA_plinkmeta156	96	0.00779502	40.4046	rs10041724, rs10189857, rs10222987, rs10253861, rs10400776, rs10765775, rs10772643, rs10792966, rs10889193, rs11074658, rs113838095, rs114590429, rs11587591, rs1188887, rs12062845, rs12206846, rs12214364, rs12425850, rs12463321, rs12617870, rs12678836, rs12962050, rs13017586, rs13089152, rs13107325, rs13188731, rs13235840, rs1362910, rs1375561, rs1391954, rs17621391, rs17801257, rs1802669, rs1860…
Somatic movement→Brain structures	LST	SA_plinkmeta157	96	0.00770044	39.9837	rs10041724, rs10059100, rs1017550, rs10189857, rs10222987, rs10253861, rs10400776, rs10765775, rs10772643, rs10792966, rs10889193, rs113838095, rs114590429, rs11587591, rs1188887, rs12062845, rs12206846, rs12214364, rs12324720, rs12425850, rs12463321, rs12617870, rs12678836, rs12962050, rs13017586, rs13107325, rs13188731, rs13235840, rs1362910, rs1375561, rs1391954, rs1445979, rs17621391, rs17801…
Somatic movement→Brain structures	LST	SA_plinkmeta158	99	0.00797472	39.9297	rs10041724, rs10059100, rs1017550, rs10222987, rs10253861, rs10400776, rs10765775, rs10772643, rs10792966, rs10889193, rs113838095, rs114590429, rs11587591, rs1188887, rs12062845, rs12206846, rs12214364, rs12324720, rs12425850, rs12463321, rs12617870, rs12962050, rs12981974, rs13017586, rs13089152, rs13107325, rs13188731, rs13235840, rs1362910, rs1375561, rs1391954, rs17621391, rs17801257, rs1802…
Somatic movement→Brain structures	LST	SA_plinkmeta159	99	0.00781898	39.1546	rs10041724, rs10059100, rs1017550, rs10222987, rs10253861, rs10400776, rs10765775, rs10772643, rs10792966, rs10889193, rs11074658, rs113838095, rs114590429, rs11587591, rs1188887, rs12062845, rs12206846, rs12214364, rs12425850, rs12463321, rs12617870, rs12962050, rs12981974, rs13017586, rs13089152, rs13107325, rs13188731, rs13235840, rs1362910, rs1375561, rs1391954, rs17621391, rs17801257, rs1860…
Somatic movement→Brain structures	LST	SA_plinkmeta160	99	0.00812112	40.5445	rs10041724, rs10059100, rs1017550, rs10189857, rs10222987, rs10400776, rs10765775, rs10772643, rs10792966, rs10889193, rs11074658, rs113838095, rs114590429, rs11587591, rs1188887, rs11972285, rs12206846, rs12214364, rs12324720, rs12425850, rs12463321, rs12617870, rs12678836, rs12962050, rs12981974, rs13017586, rs13089152, rs13188731, rs13235840, rs1362910, rs1391954, rs17621391, rs17801257, rs180…
Somatic movement→Brain structures	LST	SA_plinkmeta161	94	0.00748946	39.5017	rs10041724, rs10059100, rs1017550, rs10189857, rs10222987, rs10253861, rs10400776, rs10772643, rs10792966, rs10889193, rs11074658, rs113838095, rs114590429, rs11587591, rs1188887, rs12062845, rs12206846, rs12214364, rs12463321, rs12678836, rs12962050, rs12981974, rs13017586, rs13089152, rs13107325, rs13188731, rs13235840, rs1362910, rs1375561, rs1391954, rs1445979, rs17801257, rs1860337, rs194706…
Somatic movement→Brain structures	LST	SA_plinkmeta162	93	0.00742743	39.5116	rs10041724, rs10059100, rs1017550, rs10189857, rs10222987, rs10253861, rs10400776, rs10765775, rs10772643, rs10792966, rs10889193, rs11074658, rs113838095, rs114590429, rs11587591, rs1188887, rs11972285, rs12062845, rs12206846, rs12214364, rs12463321, rs12678836, rs12962050, rs12981974, rs13017586, rs13089152, rs13188731, rs13235840, rs1362910, rs1375561, rs1391954, rs1445979, rs17801257, rs18603…
Somatic movement→Brain structures	LST	SA_plinkmeta163	99	0.00807003	40.3339	rs10041724, rs10059100, rs1017550, rs10189857, rs10222987, rs10400776, rs10765775, rs10772643, rs10792966, rs10889193, rs113838095, rs114590429, rs11587591, rs1188887, rs11972285, rs12062845, rs12206846, rs12214364, rs12324720, rs12425850, rs12463321, rs12617870, rs12678836, rs12962050, rs12981974, rs13017586, rs13089152, rs13188731, rs13235840, rs1375561, rs1391954, rs1445979, rs17621391, rs1802…
Somatic movement→Brain structures	LST	SA_plinkmeta164	97	0.00768865	39.1702	rs10041724, rs10059100, rs10189857, rs10222987, rs10400776, rs10765775, rs10772643, rs10792966, rs10889193, rs11074658, rs113838095, rs114590429, rs11587591, rs1188887, rs12206846, rs12214364, rs12463321, rs12617870, rs12678836, rs12962050, rs12981974, rs13017586, rs13089152, rs13188731, rs13235840, rs1362910, rs1375561, rs1391954, rs1445979, rs17621391, rs17801257, rs1860337, rs1947066, rs197439…
Somatic movement→Brain structures	LST	SA_plinkmeta165	95	0.00748552	39.0589	rs10041724, rs10059100, rs1017550, rs10189857, rs10222987, rs10400776, rs10765775, rs10772643, rs10792966, rs10889193, rs11074658, rs113838095, rs114590429, rs11587591, rs1188887, rs12206846, rs12214364, rs12425850, rs12463321, rs12617870, rs12678836, rs12962050, rs12981974, rs13017586, rs13089152, rs13188731, rs13235840, rs1362910, rs1375561, rs1391954, rs1445979, rs17621391, rs17801257, rs18603…
Somatic movement→Brain structures	LST	SA_plinkmeta166	95	0.00759491	39.5397	rs10041724, rs10059100, rs1017550, rs10189857, rs10222987, rs10400776, rs10765775, rs10772643, rs10792966, rs10889193, rs11074658, rs113838095, rs114590429, rs11587591, rs1188887, rs12206846, rs12214364, rs12463321, rs12617870, rs12678836, rs12962050, rs12981974, rs13017586, rs13089152, rs13188731, rs13235840, rs1375561, rs1391954, rs1445979, rs17621391, rs17801257, rs1860337, rs1947066, rs197439…
Somatic movement→Brain structures	LST	SA_plinkmeta167	98	0.00786231	39.8657	rs10041724, rs10059100, rs1017550, rs10189857, rs10222987, rs10253861, rs10400776, rs10765775, rs10772643, rs10792966, rs10889193, rs11074658, rs113838095, rs114590429, rs11587591, rs1188887, rs11972285, rs12062845, rs12206846, rs12214364, rs12463321, rs12617870, rs12678836, rs12962050, rs12981974, rs13017586, rs13107325, rs13188731, rs13235840, rs1362910, rs1375561, rs1391954, rs1445979, rs17621…
Somatic movement→Brain structures	LST	SA_plinkmeta168	102	0.00828344	40.2708	rs10041724, rs10059100, rs1017550, rs10189857, rs10222987, rs10253861, rs10400776, rs10765775, rs10772643, rs10792966, rs10889193, rs11074658, rs113838095, rs114590429, rs11587591, rs1188887, rs11972285, rs12062845, rs12206846, rs12214364, rs12425850, rs12463321, rs12617870, rs12678836, rs12962050, rs12981974, rs13017586, rs13089152, rs13107325, rs13188731, rs13235840, rs1362910, rs1375561, rs139…
Somatic movement→Brain structures	LST	SA_plinkmeta169	91	0.00724868	39.5558	rs10041724, rs10059100, rs1017550, rs10189857, rs10253861, rs10400776, rs10765775, rs10772643, rs10792966, rs10889193, rs11074658, rs113838095, rs114590429, rs11587591, rs1188887, rs12062845, rs12206846, rs12214364, rs12324720, rs12425850, rs12463321, rs12617870, rs12678836, rs12962050, rs12981974, rs13017586, rs13089152, rs13107325, rs13188731, rs13235840, rs1362910, rs1375561, rs1391954, rs1445…
Somatic movement→Brain structures	LST	SA_plinkmeta170	95	0.00769251	40.1449	rs10041724, rs10059100, rs1017550, rs10189857, rs10222987, rs10400776, rs10765775, rs10772643, rs10889193, rs11074658, rs113838095, rs114590429, rs11587591, rs1188887, rs12062845, rs12206846, rs12214364, rs12324720, rs12425850, rs12463321, rs12617870, rs12962050, rs12981974, rs13017586, rs13089152, rs13188731, rs13235840, rs1362910, rs1375561, rs1391954, rs1445979, rs17801257, rs1860337, rs194706…
Somatic movement→Brain structures	LST	SA_plinkmeta171	103	0.00819551	39.4135	rs10041724, rs10059100, rs1017550, rs10189857, rs10222987, rs10253861, rs10400776, rs10765775, rs10772643, rs10792966, rs10889193, rs11074658, rs113838095, rs114590429, rs11587591, rs1188887, rs11972285, rs12062845, rs12206846, rs12214364, rs12324720, rs12425850, rs12463321, rs12617870, rs12962050, rs12981974, rs13017586, rs13089152, rs13188731, rs13235840, rs1362910, rs1375561, rs1391954, rs1445…
Somatic movement→Brain structures	LST	SA_plinkmeta172	96	0.007511	38.6795	rs10041724, rs10059100, rs1017550, rs10222987, rs10253861, rs10400776, rs10765775, rs10772643, rs10792966, rs10889193, rs11074658, rs113838095, rs114590429, rs11587591, rs1188887, rs12062845, rs12206846, rs12214364, rs12463321, rs12617870, rs12678836, rs12962050, rs12981974, rs13089152, rs13107325, rs13188731, rs13235840, rs1375561, rs1391954, rs1445979, rs16896229, rs17621391, rs17801257, rs1860…
Somatic movement→Brain structures	LST	SA_plinkmeta173	92	0.00726618	39.1574	rs10041724, rs1017550, rs10189857, rs10222987, rs10253861, rs10400776, rs10765775, rs10772643, rs10792966, rs10889193, rs11074658, rs113838095, rs11587591, rs1188887, rs12062845, rs12206846, rs12214364, rs12425850, rs12463321, rs12617870, rs12962050, rs12981974, rs13017586, rs13089152, rs13188731, rs13235840, rs1362910, rs1375561, rs1391954, rs17621391, rs17801257, rs1860337, rs1947066, rs197439,…
Somatic movement→Brain structures	LST	SA_plinkmeta174	93	0.00746364	39.8451	rs10041724, rs10059100, rs10189857, rs10222987, rs10253861, rs10400776, rs10765775, rs10792966, rs10889193, rs11074658, rs113838095, rs114590429, rs11587591, rs1188887, rs11972285, rs12062845, rs12206846, rs12214364, rs12324720, rs12425850, rs12617870, rs12678836, rs12962050, rs12981974, rs13017586, rs13089152, rs13188731, rs13235840, rs1362910, rs1375561, rs1391954, rs17621391, rs17801257, rs186…
Somatic movement→Brain structures	LST	SA_plinkmeta175	94	0.00749817	39.6098	rs10041724, rs10059100, rs1017550, rs10189857, rs10222987, rs10253861, rs10400776, rs10765775, rs10772643, rs10792966, rs10889193, rs11074658, rs113838095, rs11587591, rs1188887, rs12062845, rs12206846, rs12214364, rs12425850, rs12463321, rs12617870, rs12962050, rs12981974, rs13017586, rs13089152, rs13107325, rs13188731, rs13235840, rs1362910, rs1375561, rs1391954, rs17621391, rs17801257, rs18603…
Somatic movement→Brain structures	LST	SA_plinkmeta176	94	0.00755184	39.6762	rs10041724, rs10059100, rs1017550, rs10189857, rs10222987, rs10400776, rs10765775, rs10772643, rs10792966, rs10889193, rs11074658, rs113838095, rs114590429, rs11587591, rs1188887, rs12062845, rs12206846, rs12214364, rs12425850, rs12463321, rs12617870, rs12678836, rs12981974, rs13017586, rs13188731, rs13235840, rs1375561, rs1391954, rs1445979, rs17621391, rs17801257, rs1860337, rs1947066, rs197439…
Somatic movement→Brain structures	LST	SA_plinkmeta177	99	0.00774195	38.7907	rs10041724, rs10059100, rs1017550, rs10189857, rs10222987, rs10253861, rs10400776, rs10765775, rs10772643, rs10792966, rs11074658, rs113838095, rs114590429, rs11587591, rs1188887, rs12206846, rs12214364, rs12463321, rs12617870, rs12678836, rs12962050, rs12981974, rs13089152, rs13107325, rs13188731, rs13235840, rs1362910, rs1375561, rs1391954, rs1445979, rs16896229, rs17621391, rs17801257, rs18603…
Somatic movement→Brain structures	LST	SA_plinkmeta178	95	0.00770601	40.2656	rs10041724, rs10059100, rs1017550, rs10189857, rs10222987, rs10253861, rs10400776, rs10765775, rs10772643, rs10792966, rs10889193, rs11074658, rs113838095, rs114590429, rs11587591, rs1188887, rs12062845, rs12206846, rs12214364, rs12617870, rs12678836, rs12962050, rs13017586, rs13107325, rs13188731, rs13235840, rs1362910, rs1375561, rs1391954, rs1445979, rs17621391, rs17801257, rs1860337, rs194706…
Somatic movement→Brain structures	LST	SA_plinkmeta179	91	0.00722025	39.2049	rs10041724, rs10059100, rs1017550, rs10189857, rs10222987, rs10400776, rs10765775, rs10772643, rs10792966, rs10889193, rs11074658, rs113838095, rs114590429, rs11587591, rs1188887, rs12206846, rs12214364, rs12463321, rs12617870, rs12678836, rs12962050, rs12981974, rs13017586, rs13089152, rs13188731, rs13235840, rs1362910, rs1375561, rs1391954, rs1445979, rs17621391, rs17801257, rs1860337, rs194706…
Somatic movement→Brain structures	LST	SA_plinkmeta180	102	0.00806321	39.2126	rs10041724, rs10059100, rs1017550, rs10189857, rs10222987, rs10253861, rs10400776, rs10765775, rs10772643, rs10792966, rs10889193, rs11074658, rs113838095, rs114590429, rs11587591, rs1188887, rs12062845, rs12206846, rs12214364, rs12463321, rs12617870, rs12678836, rs12962050, rs12981974, rs13017586, rs13089152, rs13107325, rs13188731, rs13235840, rs1362910, rs1375561, rs1391954, rs1445979, rs16896…
Somatic movement→Brain structures	LST	Vol_plinkmeta1	99	0.00787315	39.3841	rs10059100, rs1017550, rs10189857, rs10222987, rs10400776, rs10765775, rs10772643, rs10792966, rs11074658, rs113838095, rs114590429, rs11587591, rs1188887, rs12062845, rs12206846, rs12214364, rs12324720, rs12425850, rs12463321, rs12617870, rs12678836, rs12962050, rs12981974, rs13017586, rs13089152, rs13107325, rs13188731, rs13235840, rs1362910, rs1375561, rs1391954, rs17621391, rs17801257, rs1860…
Somatic movement→Brain structures	LST	Vol_plinkmeta2	102	0.00829823	40.4505	rs10041724, rs10059100, rs1017550, rs10189857, rs10222987, rs10253861, rs10400776, rs10765775, rs10772643, rs10792966, rs10889193, rs11074658, rs113838095, rs114590429, rs11587591, rs1188887, rs12062845, rs12206846, rs12214364, rs12324720, rs12425850, rs12463321, rs12617870, rs12678836, rs12962050, rs12981974, rs13017586, rs13107325, rs13188731, rs13235840, rs1362910, rs1375561, rs1391954, rs1445…
Somatic movement→Brain structures	LST	Vol_plinkmeta3	100	0.00802384	39.8304	rs10041724, rs10059100, rs1017550, rs10189857, rs10222987, rs10253861, rs10400776, rs10765775, rs10772643, rs10792966, rs11074658, rs114590429, rs11587591, rs11972285, rs12206846, rs12214364, rs12324720, rs12425850, rs12463321, rs12617870, rs12678836, rs12962050, rs12981974, rs13017586, rs13089152, rs13107325, rs13188731, rs13235840, rs1362910, rs1375561, rs1391954, rs16896229, rs17621391, rs1780…
Somatic movement→Brain structures	LST	Vol_plinkmeta4	94	0.00752091	39.703	rs10059100, rs1017550, rs10222987, rs10253861, rs10400776, rs10765775, rs10772643, rs10792966, rs10889193, rs11074658, rs113838095, rs114590429, rs11587591, rs1188887, rs12062845, rs12206846, rs12214364, rs12425850, rs12617870, rs12678836, rs12962050, rs13017586, rs13089152, rs13107325, rs13188731, rs13235840, rs1362910, rs1375561, rs1391954, rs1445979, rs17621391, rs17801257, rs1860337, rs194706…
Somatic movement→Brain structures	LST	Vol_plinkmeta5	97	0.007794	39.9879	rs10059100,rs1017550, rs10222987, rs10253861, rs10400776, rs10765775, rs10772643, rs10792966, rs10889193, rs11074658, rs113838095, rs114590429, rs11587591, rs1188887, rs12062845, rs12206846, rs12214364, rs12324720, rs12425850, rs12617870, rs12678836, rs12962050, rs12981974, rs13017586, rs13089152, rs13107325, rs13188731, rs13235840, rs1362910, rs1375561, rs1445979, rs17621391, rs17801257, rs18026…
Somatic movement→Brain structures	LST	Vol_plinkmeta6	97	0.00779151	39.8225	rs10041724, rs10059100, rs1017550, rs10222987, rs10253861, rs10400776, rs10765775, rs10772643, rs10792966, rs10889193, rs11074658, rs113838095, rs114590429, rs11587591, rs1188887, rs12062845, rs12206846, rs12214364, rs12324720, rs12425850, rs12463321, rs12617870, rs12962050, rs13017586, rs13089152, rs13107325, rs13188731, rs13235840, rs1362910, rs1375561, rs1391954, rs17621391, rs17801257, rs1802…
Somatic movement→Brain structures	LST	Vol_plinkmeta7	102	0.00835014	40.509	rs10041724, rs10059100, rs1017550, rs10189857, rs10222987, rs10400776, rs10765775, rs10772643, rs10889193, rs11074658, rs113838095, rs114590429, rs11587591, rs1188887, rs11972285, rs12062845, rs12206846, rs12214364, rs12324720, rs12425850, rs12463321, rs12617870, rs12678836, rs12981974, rs13017586, rs13089152, rs13107325, rs13188731, rs13235840, rs1362910, rs1375561, rs1391954, rs1445979, rs17621…
Somatic movement→Brain structures	LST	Vol_plinkmeta8	94	0.00751492	39.6722	rs10041724, rs10059100, rs1017550, rs10222987, rs10253861, rs10400776, rs10765775, rs10792966, rs10889193, rs11074658, rs113838095, rs114590429, rs11587591, rs1188887, rs12062845, rs12206846, rs12214364, rs12425850, rs12463321, rs12617870, rs12678836, rs12962050, rs12981974, rs13017586, rs13188731, rs13235840, rs1362910, rs1375561, rs1391954, rs1445979, rs16896229, rs17801257, rs1860337, rs194706…
Somatic movement→Brain structures	LST	Vol_plinkmeta9	94	0.00757969	39.9939	rs10041724, rs1017550, rs10222987, rs10253861, rs10400776, rs10792966, rs10889193, rs11074658, rs113838095, rs114590429, rs11587591, rs1188887, rs12062845, rs12206846, rs12214364, rs12463321, rs12617870, rs12678836, rs12962050, rs12981974, rs13017586, rs13107325, rs13188731, rs13235840, rs1362910, rs1375561, rs1391954, rs1445979, rs16896229, rs17801257, rs1860337, rs1947066, rs197439, rs1999065, …
Somatic movement→Brain structures	LST	Vol_plinkmeta10	98	0.00785474	39.6674	rs10041724, rs10059100, rs1017550, rs10189857, rs10222987, rs10253861, rs10400776, rs10765775, rs10772643, rs10792966, rs10889193, rs11074658, rs113838095, rs11587591, rs1188887, rs11972285, rs12062845, rs12206846, rs12214364, rs12324720, rs12425850, rs12463321, rs12617870, rs12981974, rs13017586, rs13107325, rs13188731, rs13235840, rs1362910, rs1375561, rs1391954, rs1445979, rs16896229, rs176213…
Somatic movement→Brain structures	LST	Vol_plinkmeta11	104	0.00836735	39.8861	rs10041724, rs10059100, rs1017550, rs10189857, rs10222987, rs10253861, rs10400776, rs10765775, rs10772643, rs10792966, rs10889193, rs11074658, rs113838095, rs114590429, rs11587591, rs1188887, rs11972285, rs12062845, rs12206846, rs12214364, rs12324720, rs12425850, rs12463321, rs12617870, rs12678836, rs12962050, rs12981974, rs13017586, rs13089152, rs13107325, rs13188731, rs13235840, rs1362910, rs13…
Somatic movement→Brain structures	LST	Vol_plinkmeta12	102	0.008123	39.5816	rs10041724, rs10059100, rs1017550, rs10189857, rs10222987, rs10253861, rs10400776, rs10772643, rs10792966, rs10889193, rs11074658, rs113838095, rs114590429, rs11587591, rs1188887, rs12062845, rs12206846, rs12214364, rs12324720, rs12425850, rs12463321, rs12617870, rs12962050, rs12981974, rs13017586, rs13107325, rs13188731, rs13235840, rs1362910, rs1375561, rs1391954, rs1445979, rs16896229, rs17621…
Somatic movement→Brain structures	LST	Vol_plinkmeta13	101	0.00811603	39.8571	rs10041724,rs10059100,rs1017550,rs10189857,rs10222987,rs10253861,rs10400776,rs10765775,rs10772643,rs10792966,rs10889193,rs11074658,rs113838095,rs114590429,rs11587591,rs1188887,rs12062845,rs12206846,rs12214364,rs12324720,rs12425850,rs12463321,rs12617870,rs12678836,rs12962050,rs12981974,rs13017586,rs13089152,rs13107325,rs13188731,rs13235840,rs1362910,rs1375561,rs1391954,rs17621391,rs17801257,rs1802…
Somatic movement→Brain structures	LST	Vol_plinkmeta14	89	0.00710328	39.4551	rs10059100, rs1017550, rs10222987, rs10400776, rs10765775, rs10772643, rs10792966, rs11074658, rs113838095, rs114590429, rs11587591, rs1188887, rs12062845, rs12206846, rs12214364, rs12463321, rs12678836, rs12962050, rs12981974, rs13017586, rs13089152, rs13188731, rs1375561, rs1391954, rs17621391, rs17801257, rs1860337, rs1947066, rs197439, rs1999065, rs2473977, rs249960, rs2529484, rs262890, rs27…
Somatic movement→Brain structures	LST	Vol_plinkmeta15	94	0.00763565	40.2683	rs10041724, rs10059100, rs1017550, rs10189857, rs10222987, rs10400776, rs10765775, rs10772643, rs10792966, rs10889193, rs11074658, rs113838095, rs114590429, rs11587591, rs1188887, rs12062845, rs12206846, rs12214364, rs12324720, rs12463321, rs12617870, rs12678836, rs12962050, rs13017586, rs13089152, rs13188731, rs13235840, rs1362910, rs1375561, rs1445979, rs16896229, rs17621391, rs17801257, rs1802…
Somatic movement→Brain structures	LST	Vol_plinkmeta16	97	0.00776104	39.5678	rs10059100, rs1017550, rs10189857, rs10222987, rs10400776, rs10765775, rs10772643, rs10792966, rs10889193, rs11074658, rs113838095, rs114590429, rs11587591, rs1188887, rs12062845, rs12206846, rs12214364, rs12324720, rs12425850, rs12463321, rs12617870, rs12678836, rs12962050, rs12981974, rs13017586, rs13089152, rs13107325, rs13188731, rs13235840, rs1375561, rs1391954, rs1445979, rs17801257, rs1802…
Somatic movement→Brain structures	LST	Vol_plinkmeta17	99	0.00796514	39.8291	rs10059100, rs1017550, rs10189857, rs10222987, rs10400776, rs10765775, rs10772643, rs10792966, rs10889193, rs11074658, rs113838095, rs114590429, rs11587591, rs1188887, rs11972285, rs12062845, rs12206846, rs12214364, rs12324720, rs12425850, rs12463321, rs12617870, rs12678836, rs12962050, rs12981974, rs13017586, rs13107325, rs13188731, rs13235840, rs1362910, rs1375561, rs1391954, rs1445979, rs17621…
Somatic movement→Brain structures	LST	Vol_plinkmeta18	98	0.00791887	40.0596	rs10041724, rs10059100, rs1017550, rs10189857, rs10222987, rs10253861, rs10400776, rs10765775, rs10772643, rs10889193, rs11074658, rs113838095, rs114590429, rs11587591, rs1188887, rs11972285, rs12062845, rs12206846, rs12214364, rs12324720, rs12463321, rs12678836, rs12962050, rs12981974, rs13017586, rs13089152, rs13107325, rs13188731, rs13235840, rs1391954, rs1445979, rs17621391, rs1802669, rs1860…
Somatic movement→Brain structures	LST	Vol_plinkmeta19	102	0.00806902	39.234	rs10041724, rs10059100, rs1017550, rs10189857, rs10222987, rs10253861, rs10400776, rs10765775, rs10772643, rs10792966, rs10889193, rs113838095, rs114590429, rs11587591, rs1188887, rs11972285, rs12062845, rs12206846, rs12214364, rs12324720, rs12425850, rs12463321, rs12617870, rs12678836, rs12962050, rs12981974, rs13017586, rs13089152, rs13107325, rs13188731, rs13235840, rs1375561, rs1391954, rs144…
Somatic movement→Brain structures	LST	Vol_plinkmeta20	96	0.00778347	40.2186	rs10041724, rs10059100, rs1017550, rs10189857, rs10222987, rs10253861, rs10400776, rs10765775, rs10772643, rs10792966, rs10889193, rs11074658, rs113838095, rs114590429, rs11587591, rs1188887, rs11972285, rs12062845, rs12206846, rs12214364, rs12324720, rs12425850, rs12617870, rs12962050, rs12981974, rs13017586, rs13089152, rs13107325, rs13188731, rs13235840, rs1362910, rs1375561, rs1391954, rs1762…
Somatic movement→Brain structures	LST	Vol_plinkmeta21	102	0.00822697	39.837	rs10041724, rs10059100, rs1017550, rs10222987, rs10253861, rs10400776, rs10765775, rs10772643, rs10792966, rs10889193, rs11074658, rs113838095, rs114590429, rs11587591, rs1188887, rs11972285, rs12062845, rs12206846, rs12214364, rs12324720, rs12425850, rs12463321, rs12617870, rs12678836, rs12962050, rs12981974, rs13017586, rs13089152, rs13107325, rs13188731, rs13235840, rs1362910, rs1375561, rs139…
Somatic movement→Brain structures	LST	Vol_plinkmeta22	105	0.00853591	40.3985	rs10041724, rs10059100, rs1017550, rs10189857, rs10222987, rs10253861, rs10400776, rs10765775, rs10772643, rs10792966, rs10889193, rs11074658, rs113838095, rs114590429, rs11587591, rs1188887, rs11972285, rs12062845, rs12206846, rs12214364, rs12324720, rs12425850, rs12463321, rs12617870, rs12678836, rs12962050, rs12981974, rs13017586, rs13107325, rs13188731, rs13235840, rs1362910, rs1375561, rs144…
Somatic movement→Brain structures	LST	Vol_plinkmeta23	102	0.00823023	40.2275	rs10041724, rs10059100, rs1017550, rs10189857, rs10222987, rs10253861, rs10400776, rs10765775, rs10772643, rs10792966, rs10889193, rs11074658, rs113838095, rs114590429, rs11587591, rs1188887, rs12062845, rs12206846, rs12214364, rs12324720, rs12425850, rs12463321, rs12617870, rs12678836, rs12962050, rs12981974, rs13017586, rs13089152, rs13107325, rs13188731, rs13235840, rs1362910, rs1375561, rs139…
Somatic movement→Brain structures	LST	Vol_plinkmeta24	101	0.00798713	39.2451	rs10041724, rs10059100, rs1017550, rs10189857, rs10222987, rs10253861, rs10400776, rs10765775, rs10792966, rs10889193, rs11074658, rs113838095, rs114590429, rs11587591, rs1188887, rs11972285, rs12062845, rs12206846, rs12214364, rs12324720, rs12425850, rs12463321, rs12617870, rs12678836, rs12962050, rs12981974, rs13017586, rs13089152, rs13188731, rs13235840, rs1362910, rs1375561, rs1391954, rs1445…
Somatic movement→Brain structures	LST	Vol_plinkmeta25	104	0.00847892	40.4901	rs10041724, rs10059100, rs1017550, rs10189857, rs10222987, rs10253861, rs10400776, rs10765775, rs10772643, rs10792966, rs10889193, rs11074658, rs113838095, rs114590429, rs11587591, rs1188887, rs11972285, rs12062845, rs12206846, rs12214364, rs12324720, rs12425850, rs12617870, rs12678836, rs12962050, rs12981974, rs13017586, rs13089152, rs13107325, rs13188731, rs13235840, rs1362910, rs1375561, rs139…
Somatic movement→Brain structures	LST	Vol_plinkmeta26	98	0.00777263	39.4293	rs10041724, rs10059100, rs1017550, rs10189857, rs10222987, rs10253861, rs10400776, rs10765775, rs10772643, rs10792966, rs10889193, rs11074658, rs113838095, rs114590429, rs11587591, rs1188887, rs12206846, rs12214364, rs12324720, rs12425850, rs12463321, rs12617870, rs12678836, rs12962050, rs12981974, rs13017586, rs13107325, rs13188731, rs13235840, rs1362910, rs1375561, rs1445979, rs16896229, rs1762…
Somatic movement→Brain structures	LST	Vol_plinkmeta27	97	0.00777347	39.6851	rs10041724, rs10059100, rs1017550, rs10222987, rs10253861, rs10400776, rs10772643, rs10792966, rs10889193, rs11074658, rs113838095, rs114590429, rs11587591, rs1188887, rs12062845, rs12206846, rs12214364, rs12425850, rs12463321, rs12617870, rs12678836, rs12962050, rs12981974, rs13017586, rs13089152, rs13107325, rs13188731, rs13235840, rs1362910, rs1375561, rs1391954, rs1445979, rs16896229, rs17621…
Somatic movement→Brain structures	LST	Vol_plinkmeta28	105	0.00850607	40.2463	rs10041724, rs10059100, rs1017550, rs10189857, rs10222987, rs10253861, rs10400776, rs10765775, rs10772643, rs10792966, rs10889193, rs11074658, rs113838095, rs114590429, rs11587591, rs1188887, rs11972285, rs12062845, rs12206846, rs12214364, rs12324720, rs12425850, rs12463321, rs12617870, rs12678836, rs12962050, rs12981974, rs13017586, rs13089152, rs13107325, rs13188731, rs13235840, rs1362910, rs13…
Somatic movement→Brain structures	LST	Vol_plinkmeta29	99	0.00789634	39.5698	rs10041724, rs10059100, rs1017550, rs10222987, rs10253861, rs10400776, rs10765775, rs10772643, rs10792966, rs10889193, rs11074658, rs113838095, rs114590429, rs11587591, rs1188887, rs12062845, rs12206846, rs12214364, rs12324720, rs12425850, rs12463321, rs12617870, rs12678836, rs12962050, rs12981974, rs13017586, rs13089152, rs13107325, rs13235840, rs1362910, rs1375561, rs1391954, rs1445979, rs16896…
Somatic movement→Brain structures	LST	Vol_plinkmeta30	98	0.00777636	39.3823	rs10041724, rs10059100, rs1017550, rs10189857, rs10222987, rs10253861, rs10400776, rs10765775, rs10792966, rs10889193, rs11074658, rs113838095, rs114590429, rs11587591, rs1188887, rs12062845, rs12206846, rs12214364, rs12324720, rs12463321, rs12617870, rs12678836, rs12962050, rs12981974, rs13017586, rs13089152, rs13107325, rs13188731, rs13235840, rs1362910, rs1375561, rs1391954, rs1445979, rs16896…
Somatic movement→Brain structures	LST	Vol_plinkmeta31	99	0.0079422	39.7515	rs10041724, rs10059100, rs1017550, rs10189857, rs10222987, rs10400776, rs10765775, rs10772643, rs10792966, rs10889193, rs11074658, rs113838095, rs114590429, rs11587591, rs1188887, rs12062845, rs12206846, rs12214364, rs12425850, rs12463321, rs12617870, rs12678836, rs12981974, rs13017586, rs13089152, rs13107325, rs13188731, rs13235840, rs1362910, rs1375561, rs1391954, rs17621391, rs17801257, rs1860…
Somatic movement→Brain structures	LST	Vol_plinkmeta32	100	0.00792808	39.3562	rs10041724, rs10059100, rs1017550, rs10222987, rs10253861, rs10765775, rs10772643, rs10792966, rs10889193, rs11074658, rs113838095, rs114590429, rs11587591, rs1188887, rs12206846, rs12214364, rs12324720, rs12463321, rs12617870, rs12678836, rs12962050, rs12981974, rs13089152, rs13107325, rs13188731, rs13235840, rs1362910, rs1375561, rs1391954, rs1445979, rs16896229, rs17621391, rs17801257, rs18026…
Somatic movement→Brain structures	LST	Vol_plinkmeta33	100	0.00807505	39.3562	rs10041724, rs10059100, rs1017550, rs10222987, rs10253861, rs10765775, rs10772643, rs10792966, rs10889193, rs11074658, rs113838095, rs114590429, rs11587591, rs1188887, rs12206846, rs12214364, rs12324720, rs12463321, rs12617870, rs12678836, rs12962050, rs12981974, rs13089152, rs13107325, rs13188731, rs13235840, rs1362910, rs1375561, rs1391954, rs1445979, rs16896229, rs17621391, rs17801257, rs18026…
Somatic movement→Brain structures	LST	Vol_plinkmeta34	89	0.00693839	38.553	rs10041724, rs10059100, rs1017550, rs10189857, rs10222987, rs10253861, rs10400776, rs10765775, rs10772643, rs10792966, rs10889193, rs11074658, rs113838095, rs114590429, rs11587591, rs1188887, rs12062845, rs12206846, rs12214364, rs12463321, rs12678836, rs12962050, rs12981974, rs13017586, rs13107325, rs13188731, rs13235840, rs1362910, rs1375561, rs1391954, rs1445979, rs17801257, rs1860337, rs194706…
Somatic movement→Brain structures	LST	Vol_plinkmeta35	95	0.741069	39.4694	rs10041724, rs10059100, rs1017550, rs10189857, rs10222987, rs10253861, rs10400776, rs10772643, rs10792966, rs10889193, rs11074658, rs113838095, rs114590429, rs11587591, rs1188887, rs11972285, rs12062845, rs12206846, rs12214364, rs12425850, rs12463321, rs12678836, rs12962050, rs12981974, rs13017586, rs13089152, rs13107325, rs13188731, rs13235840, rs1362910, rs1375561, rs1391954, rs1445979, rs17801…
Somatic movement→Brain structures	LST	Vol_plinkmeta36	100	1.52731	39.5998	rs10041724, rs10059100, rs1017550, rs10189857, rs10222987, rs10400776, rs10792966, rs10889193, rs11074658, rs113838095, rs114590429, rs11587591, rs1188887, rs12062845, rs12206846, rs12214364, rs12324720, rs12425850, rs12463321, rs12617870, rs12678836, rs12962050, rs12981974, rs13089152, rs13188731, rs13235840, rs1362910, rs1391954, rs1445979, rs16896229, rs17621391, rs17801257, rs1860337, rs19470…
Somatic movement→Brain structures	LST	Vol_plinkmeta37	98	3.01621	39.7644	rs10041724, rs10059100, rs1017550, rs10189857, rs10222987, rs10400776, rs10765775, rs10772643, rs10889193, rs11074658, rs113838095, rs114590429, rs1188887, rs12062845, rs12206846, rs12214364, rs12463321, rs12617870, rs12678836, rs12981974, rs13017586, rs13089152, rs13107325, rs13188731, rs13235840, rs1362910, rs1375561, rs1391954, rs1445979, rs16896229, rs17621391, rs17801257, rs1860337, rs194706…
Somatic movement→Brain structures	LST	Vol_plinkmeta38	98	6.02566	39.9553	rs10041724, rs10059100, rs1017550, rs10189857, rs10222987, rs10253861, rs10765775, rs10772643, rs10792966, rs10889193, rs11074658, rs113838095, rs114590429, rs11587591, rs1188887, rs12206846, rs12214364, rs12463321, rs12617870, rs12678836, rs12981974, rs13017586, rs13089152, rs13107325, rs13188731, rs13235840, rs1362910, rs1375561, rs1391954, rs1445979, rs17621391, rs17801257, rs1802669, rs186033…
Somatic movement→Brain structures	LST	Vol_plinkmeta39	103	12.0815	39.5255	rs10041724, rs10059100, rs1017550, rs10189857, rs10222987, rs10253861, rs10400776, rs10765775, rs10772643, rs10792966, rs10889193, rs11074658, rs113838095, rs114590429, rs11587591, rs1188887, rs12062845, rs12206846, rs12214364, rs12324720, rs12463321, rs12678836, rs12962050, rs12981974, rs13017586, rs13089152, rs13107325, rs13188731, rs13235840, rs1362910, rs1375561, rs1391954, rs1445979, rs16896…
Somatic movement→Brain structures	LST	Vol_plinkmeta40	96	24.1022	40.5397	rs10041724, rs10059100, rs1017550, rs10189857, rs10222987, rs10400776, rs10765775, rs10772643, rs11074658, rs113838095, rs114590429, rs11587591, rs1188887, rs12062845, rs12206846, rs12214364, rs12324720, rs12463321, rs12617870, rs12678836, rs12962050, rs12981974, rs13017586, rs13107325, rs13188731, rs13235840, rs1362910, rs1375561, rs1391954, rs16896229, rs17621391, rs17801257, rs1802669, rs18603…
Somatic movement→Brain structures	LST	Vol_plinkmeta41	97	48.2043	40.0742	rs10041724, rs10059100, rs1017550, rs10222987, rs10400776, rs10765775, rs10772643, rs10792966, rs10889193, rs11074658, rs113838095, rs114590429, rs11587591, rs1188887, rs11972285, rs12206846, rs12214364, rs12463321, rs12678836, rs12962050, rs12981974, rs13017586, rs13107325, rs13188731, rs13235840, rs1362910, rs1375561, rs1391954, rs1445979, rs16896229, rs17621391, rs17801257, rs1802669, rs186033…
Somatic movement→Brain structures	LST	Vol_plinkmeta42	98	0.00771699	39.1848	rs10041724, rs10059100, rs10222987, rs10253861, rs10400776, rs10765775, rs10772643, rs10792966, rs10889193, rs11074658, rs113838095, rs114590429, rs11587591, rs1188887, rs12062845, rs12206846, rs12214364, rs12324720, rs12425850, rs12463321, rs12617870, rs12678836, rs12962050, rs12981974, rs13017586, rs13089152, rs13107325, rs13188731, rs13235840, rs1362910, rs1375561, rs1391954, rs1445979, rs1689…
Somatic movement→Brain structures	LST	Vol_plinkmeta43	94	0.00748489	39.4426	rs10041724, rs10059100, rs1017550, rs10189857, rs10222987, rs10400776, rs10765775, rs10772643, rs10792966, rs10889193, rs11074658, rs113838095, rs114590429, rs1188887, rs12062845, rs12206846, rs12214364, rs12463321, rs12617870, rs12678836, rs12981974, rs13107325, rs13188731, rs13235840, rs1362910, rs1375561, rs1391954, rs1445979, rs16896229, rs17621391, rs17801257, rs1860337, rs1947066, rs197439,…
Somatic movement→Brain structures	LST	Vol_plinkmeta44	94	0.00747458	39.4818	rs10041724, rs10059100, rs1017550, rs10189857, rs10222987, rs10253861, rs10400776, rs10765775, rs10772643, rs10792966, rs10889193, rs113838095, rs114590429, rs11587591, rs1188887, rs12206846, rs12214364, rs12324720, rs12425850, rs12463321, rs12617870, rs12678836, rs13017586, rs13188731, rs13235840, rs1362910, rs1375561, rs1445979, rs16896229, rs17621391, rs17801257, rs1802669, rs1860337, rs194706…
Somatic movement→Brain structures	LST	Vol_plinkmeta45	97	0.00769766	39.3111	rs10041724, rs10059100, rs1017550, rs10222987, rs10253861, rs10400776, rs10765775, rs10772643, rs10792966, rs10889193, rs11074658, rs113838095, rs114590429, rs11587591, rs1188887, rs12062845, rs12206846, rs12214364, rs12324720, rs12463321, rs12617870, rs12678836, rs12962050, rs12981974, rs13017586, rs13089152, rs13107325, rs13188731, rs13235840, rs1362910, rs1375561, rs1391954, rs1445979, rs17621…
Somatic movement→Brain structures	LST	Vol_plinkmeta46	98	0.00766655	38.7753	rs10041724, rs10059100, rs1017550, rs10222987, rs10253861, rs10400776, rs10765775, rs10772643, rs10792966, rs10889193, rs11074658, rs113838095, rs114590429, rs11587591, rs1188887, rs12062845, rs12206846, rs12214364, rs12324720, rs12425850, rs12463321, rs12617870, rs12678836, rs12962050, rs12981974, rs13017586, rs13089152, rs13107325, rs13188731, rs13235840, rs1362910, rs1375561, rs1391954, rs1445…
Somatic movement→Brain structures	LST	Vol_plinkmeta47	99	0.0078115	39.2772	rs10041724, rs10059100, rs1017550, rs10189857, rs10222987, rs10253861, rs10400776, rs10765775, rs10792966, rs10889193, rs11074658, rs113838095, rs114590429, rs11587591, rs12062845, rs12206846, rs12214364, rs12324720, rs12425850, rs12463321, rs12617870, rs12678836, rs12962050, rs12981974, rs13017586, rs13089152, rs13107325, rs13188731, rs13235840, rs1362910, rs1375561, rs1391954, rs1445979, rs1689…
Somatic movement→Brain structures	LST	Vol_plinkmeta48	94	0.00726144	38.4576	rs10041724, rs10059100, rs1017550, rs10222987, rs10253861, rs10400776, rs10765775, rs10772643, rs10792966, rs11074658, rs113838095, rs114590429, rs11587591, rs1188887, rs12062845, rs12206846, rs12214364, rs12324720, rs12425850, rs12463321, rs12617870, rs12678836, rs12962050, rs12981974, rs13089152, rs13188731, rs1362910, rs1375561, rs1391954, rs1445979, rs16896229, rs17621391, rs17801257, rs19470…
Somatic movement→Brain structures	LST	Vol_plinkmeta49	97	0.00763921	39.0014	rs10041724, rs10059100, rs10222987, rs10253861, rs10400776, rs10765775, rs10772643, rs10792966, rs11074658, rs113838095, rs114590429, rs11587591, rs1188887, rs12062845, rs12206846, rs12214364, rs12324720, rs12425850, rs12463321, rs12617870, rs12962050, rs12981974, rs13017586, rs13089152, rs13107325, rs13188731, rs13235840, rs1362910, rs1375561, rs1391954, rs1445979, rs16896229, rs17621391, rs1780…
Somatic movement→Brain structures	LST	Vol_plinkmeta50	96	0.00597011	39.2521	rs10041724, rs10059100, rs1017550, rs10222987, rs10253861, rs10400776, rs10765775, rs10772643, rs10792966, rs10889193, rs11074658, rs113838095, rs114590429, rs11587591, rs1188887, rs12206846, rs12214364, rs12324720, rs12463321, rs12617870, rs12962050, rs12981974, rs13017586, rs13089152, rs13107325, rs13188731, rs13235840, rs1362910, rs1375561, rs1391954, rs1445979, rs17621391, rs17801257, rs18603…
Somatic movement→Brain structures	LST	Vol_plinkmeta51	96	0.00766414	39.6655	rs10041724, rs10059100, rs1017550, rs10189857, rs10222987, rs10253861, rs10400776, rs10765775, rs10889193, rs11074658, rs113838095, rs114590429, rs11587591, rs1188887, rs12062845, rs12206846, rs12214364, rs12324720, rs12425850, rs12463321, rs12678836, rs12962050, rs12981974, rs13017586, rs13188731, rs13235840, rs1362910, rs1375561, rs1391954, rs1445979, rs16896229, rs17621391, rs17801257, rs18603…
Somatic movement→Brain structures	LST	Vol_plinkmeta52	94	0.00753499	39.8239	rs10041724, rs1017550, rs10189857, rs10222987, rs10253861, rs10400776, rs10765775, rs10792966, rs10889193, rs11074658, rs113838095, rs114590429, rs11587591, rs1188887, rs12062845, rs12206846, rs12214364, rs12324720, rs12425850, rs12463321, rs12617870, rs12678836, rs12962050, rs12981974, rs13017586, rs13188731, rs13235840, rs1362910, rs1375561, rs1391954, rs1445979, rs17621391, rs17801257, rs18603…
Somatic movement→Brain structures	LST	Vol_plinkmeta53	101	0.00809742	39.7212	rs10041724, rs10059100, rs1017550, rs10222987, rs10253861, rs10400776, rs10765775, rs10792966, rs10889193, rs11074658, rs113838095, rs114590429, rs11587591, rs1188887, rs11972285, rs12062845, rs12206846, rs12214364, rs12463321, rs12617870, rs12678836, rs12962050, rs12981974, rs13017586, rs13107325, rs13188731, rs13235840, rs1362910, rs1375561, rs1391954, rs1445979, rs16896229, rs17801257, rs18603…
Somatic movement→Brain structures	LST	Vol_plinkmeta54	101	0.0080803	39.7683	rs10041724, rs10059100, rs1017550, rs10189857, rs10222987, rs10253861, rs10400776, rs10765775, rs10772643, rs10889193, rs11074658, rs113838095, rs114590429, rs11587591, rs1188887, rs12062845, rs12206846, rs12214364, rs12324720, rs12425850, rs12463321, rs12617870, rs12678836, rs12962050, rs12981974, rs13017586, rs13089152, rs13107325, rs13188731, rs13235840, rs1362910, rs1375561, rs1391954, rs1445…
Somatic movement→Brain structures	LST	Vol_plinkmeta55	100	0.00803834	39.8441	rs10041724, rs10059100, rs1017550, rs10222987, rs10253861, rs10400776, rs10765775, rs10772643, rs10792966, rs10889193, rs11074658, rs113838095, rs114590429, rs11587591, rs1188887, rs11972285, rs12062845, rs12206846, rs12324720, rs12425850, rs12463321, rs12617870, rs12678836, rs12962050, rs12981974, rs13017586, rs13107325, rs13188731, rs13235840, rs1362910, rs1375561, rs1391954, rs16896229, rs1762…
Somatic movement→Brain structures	LST	Vol_plinkmeta56	97	0.0078247	40.0282	rs10059100, rs1017550, rs10189857, rs10222987, rs10253861, rs10400776, rs10765775, rs10792966, rs10889193, rs11074658, rs113838095, rs114590429, rs11587591, rs1188887, rs12062845, rs12206846, rs12214364, rs12425850, rs12463321, rs12617870, rs12678836, rs12962050, rs12981974, rs13017586, rs13089152, rs13107325, rs13188731, rs13235840, rs1362910, rs1375561, rs1391954, rs1445979, rs16896229, rs17621…
Somatic movement→Brain structures	LST	Vol_plinkmeta57	101	0.00805997	39.5369	rs10041724, rs10059100, rs10189857, rs10222987, rs10253861, rs10400776, rs10765775, rs10772643, rs10792966, rs10889193, rs11074658, rs113838095, rs114590429, rs11587591, rs1188887, rs12062845, rs12206846, rs12214364, rs12324720, rs12463321, rs12617870, rs12678836, rs12981974, rs13017586, rs13089152, rs13107325, rs13188731, rs13235840, rs1362910, rs1375561, rs1391954, rs1445979, rs16896229, rs1762…
Somatic movement→Brain structures	LST	Vol_plinkmeta58	103	0.00827112	39.8001	rs10041724, rs10059100, rs1017550, rs10189857, rs10222987, rs10253861, rs10400776, rs10765775, rs10772643, rs10792966, rs10889193, rs11074658, rs113838095, rs114590429, rs11587591, rs1188887, rs12206846, rs12214364, rs12324720, rs12463321, rs12617870, rs12678836, rs12981974, rs13017586, rs13089152, rs13107325, rs13188731, rs13235840, rs1362910, rs1375561, rs1391954, rs1445979, rs16896229, rs17621…
Somatic movement→Brain structures	LST	Vol_plinkmeta59	107	0.00861658	40.0067	rs10041724, rs10059100, rs1017550, rs10189857, rs10222987, rs10253861, rs10400776, rs10765775, rs10772643, rs10792966, rs10889193, rs11074658, rs113838095, rs114590429, rs11587591, rs1188887, rs11972285, rs12062845, rs12206846, rs12214364, rs12324720, rs12425850, rs12463321, rs12617870, rs12678836, rs12962050, rs12981974, rs13017586, rs13089152, rs13107325, rs13188731, rs13235840, rs1362910, rs13…
Somatic movement→Brain structures	LST	Vol_plinkmeta60	100	0.00806252	39.8287	rs10041724, rs10059100, rs1017550, rs10253861, rs10400776, rs10765775, rs10772643, rs10792966, rs10889193, rs11074658, rs113838095, rs114590429, rs11587591, rs1188887, rs12206846, rs12214364, rs12463321, rs12617870, rs12678836, rs12962050, rs12981974, rs13017586, rs13089152, rs13107325, rs13188731, rs13235840, rs1362910, rs1375561, rs1391954, rs1445979, rs16896229, rs17621391, rs17801257, rs18026…
Somatic movement→Brain structures	LST	Vol_plinkmeta61	102	0.00826286	40.1894	rs10041724, rs10059100, rs1017550, rs10189857, rs10253861, rs10400776, rs10765775, rs10772643, rs10792966, rs10889193, rs11074658, rs113838095, rs114590429, rs11587591, rs1188887, rs12062845, rs12206846, rs12214364, rs12324720, rs12463321, rs12617870, rs12678836, rs12962050, rs12981974, rs13017586, rs13089152, rs13107325, rs13188731, rs13235840, rs1362910, rs1375561, rs1391954, rs1445979, rs16896…
Somatic movement→Brain structures	LST	Vol_plinkmeta62	100	0.00800074	39.6546	rs10041724, rs10059100, rs1017550, rs10189857, rs10222987, rs10253861, rs10400776, rs10765775, rs10792966, rs10889193, rs11074658, rs113838095, rs114590429, rs11587591, rs1188887, rs12206846, rs12214364, rs12425850, rs12463321, rs12617870, rs12678836, rs12962050, rs12981974, rs13017586, rs13107325, rs13188731, rs13235840, rs1362910, rs1375561, rs1391954, rs1445979, rs17621391, rs17801257, rs18026…
Somatic movement→Brain structures	LST	Vol_plinkmeta63	90	0.00713417	39.2376	rs10041724, rs10059100, rs1017550, rs10189857, rs10222987, rs10400776, rs10765775, rs10792966, rs10889193, rs11074658, rs113838095, rs114590429, rs1188887, rs12062845, rs12206846, rs12214364, rs12463321, rs12617870, rs12678836, rs12962050, rs12981974, rs13188731, rs13235840, rs1362910, rs1375561, rs1391954, rs1445979, rs16896229, rs17621391, rs17801257, rs1860337, rs1947066, rs197439, rs1999065, …
Somatic movement→Brain structures	LST	Vol_plinkmeta64	108	0.00876737	40.2322	rs10041724, rs10059100, rs1017550, rs10189857, rs10222987, rs10253861, rs10400776, rs10765775, rs10772643, rs10792966, rs10889193, rs11074658, rs113838095, rs114590429, rs11587591, rs1188887, rs11972285, rs12062845, rs12206846, rs12214364, rs12425850, rs12463321, rs12617870, rs12678836, rs12962050, rs12981974, rs13017586, rs13089152, rs13107325, rs13235840, rs1362910, rs1375561, rs1391954, rs1445…
Somatic movement→Brain structures	LST	Vol_plinkmeta65	103	0.00818419	39.4433	rs10041724, rs10059100, rs1017550, rs10189857, rs10222987, rs10253861, rs10400776, rs10765775, rs10772643, rs10792966, rs10889193, rs11074658, rs113838095, rs114590429, rs11587591, rs1188887, rs12062845, rs12206846, rs12214364, rs12425850, rs12463321, rs12617870, rs12678836, rs12962050, rs12981974, rs13017586, rs13089152, rs13107325, rs13188731, rs13235840, rs1362910, rs1375561, rs1391954, rs1445…
Somatic movement→Brain structures	LST	Vol_plinkmeta66	94	0.00745929	39.2532	rs10041724, rs10059100, rs1017550, rs10189857, rs10222987, rs10253861, rs10400776, rs10772643, rs10792966, rs10889193, rs11074658, rs113838095, rs114590429, rs11587591, rs1188887, rs11972285, rs12062845, rs12206846, rs12214364, rs12425850, rs12617870, rs12678836, rs12962050, rs12981974, rs13017586, rs13089152, rs13107325, rs13188731, rs13235840, rs1362910, rs1375561, rs1391954, rs1445979, rs17621…
Somatic movement→Brain structures	LST	Vol_plinkmeta67	95	0.00761933	39.6699	rs10041724, rs10059100, rs1017550, rs10189857, rs10222987, rs10253861, rs10400776, rs10765775, rs10772643, rs10792966, rs10889193, rs11074658, rs113838095, rs114590429, rs1188887, rs12206846, rs12214364, rs12324720, rs12463321, rs12617870, rs12678836, rs12962050, rs12981974, rs13017586, rs13107325, rs13188731, rs13235840, rs1362910, rs1375561, rs1391954, rs1445979, rs17621391, rs17801257, rs18603…
Somatic movement→Brain structures	LST	Vol_plinkmeta68	99	0.00807922	40.4498	rs10041724, rs10059100, rs1017550, rs10189857, rs10222987, rs10253861, rs10400776, rs10765775, rs10772643, rs10889193, rs11074658, rs113838095, rs114590429, rs11587591, rs1188887, rs12062845, rs12206846, rs12214364, rs12463321, rs12617870, rs12962050, rs12981974, rs13017586, rs13089152, rs13107325, rs13188731, rs13235840, rs1362910, rs1375561, rs1391954, rs1445979, rs17621391, rs17801257, rs18026…
Somatic movement→Brain structures	LST	Vol_plinkmeta69	97	0.00767891	39.2583	rs10041724, rs10059100, rs1017550, rs10189857, rs10222987, rs10253861, rs10400776, rs10765775, rs10772643, rs10792966, rs10889193, rs11074658, rs113838095, rs114590429, rs11587591, rs1188887, rs11972285, rs12062845, rs12206846, rs12214364, rs12425850, rs12463321, rs12617870, rs12962050, rs12981974, rs13017586, rs13107325, rs13188731, rs13235840, rs1362910, rs1375561, rs1391954, rs1445979, rs17621…
Somatic movement→Brain structures	LST	Vol_plinkmeta70	98	0.00791459	40.0873	rs10041724 ,rs10059100 ,rs1017550 ,rs10189857 ,rs10222987 ,rs10253861 ,rs10400776 ,rs10765775 ,rs10772643 ,rs10792966 ,rs10889193 ,rs11074658 ,rs113838095 ,rs114590429 ,rs11587591 ,rs1188887 ,rs12206846 ,rs12214364 ,rs12324720 ,rs12463321 ,rs12617870 ,rs12678836 ,rs12962050 ,rs12981974 ,rs13017586 ,rs13089152 ,rs13107325 ,rs13188731 ,rs13235840 ,rs1362910 ,rs1375561 ,rs1391954 ,rs1445979 ,rs17621…
Somatic movement→Brain structures	LST	Vol_plinkmeta71	99	0.00801176	40.1071	rs10041724, rs10059100, rs1017550, rs10189857, rs10222987, rs10253861, rs10400776, rs10765775, rs10772643, rs10792966, rs10889193, rs11074658, rs113838095, rs114590429, rs11587591, rs1188887, rs12062845, rs12206846, rs12214364, rs12463321, rs12617870, rs12962050, rs12981974, rs13017586, rs13188731, rs13235840, rs1362910, rs1375561, rs1391954, rs1445979, rs16896229, rs17621391, rs17801257, rs18026…
Somatic movement→Brain structures	LST	Vol_plinkmeta72	100	0.00803755	39.8604	rs10041724, rs10059100, rs1017550, rs10189857, rs10222987, rs10253861, rs10400776, rs10765775, rs10772643, rs10792966, rs10889193, rs11074658, rs113838095, rs114590429, rs11587591, rs1188887, rs12062845, rs12206846, rs12214364, rs12324720, rs12463321, rs12617870, rs12962050, rs12981974, rs13017586, rs13089152, rs13107325, rs13188731, rs13235840, rs1362910, rs1375561, rs1391954, rs1445979, rs16896…
Somatic movement→Brain structures	LST	Vol_plinkmeta73	93	0.00761643	40.559	rs10041724, rs10059100, rs1017550, rs10189857, rs10222987, rs10253861, rs10400776, rs10772643, rs10792966, rs10889193, rs11074658, rs113838095, rs114590429, rs1188887, rs12206846, rs12214364, rs12324720, rs12463321, rs12617870, rs12678836, rs12962050, rs12981974, rs13017586, rs13089152, rs13107325, rs13235840, rs1362910, rs1375561, rs1391954, rs1445979, rs17621391, rs17801257, rs1802669, rs186033…
Somatic movement→Brain structures	LST	Vol_plinkmeta74	101	0.00825615	40.5723	rs10041724, rs10059100, rs1017550, rs10189857, rs10222987, rs10253861, rs10400776, rs10765775, rs10772643, rs10889193, rs11074658, rs113838095, rs114590429, rs11587591, rs1188887, rs11972285, rs12062845, rs12206846, rs12214364, rs12324720, rs12425850, rs12463321, rs12617870, rs12962050, rs12981974, rs13017586, rs13089152, rs13107325, rs13188731, rs13235840, rs1362910, rs1375561, rs1391954, rs1445…
Somatic movement→Brain structures	LST	Vol_plinkmeta75	96	0.00765731	39.6299	rs10041724, rs10059100, rs1017550, rs10189857, rs10222987, rs10253861, rs10400776, rs10765775, rs10772643, rs10792966, rs10889193, rs11074658, rs114590429, rs11587591, rs1188887, rs12062845, rs12206846, rs12214364, rs12324720, rs12425850, rs12463321, rs12617870, rs12962050, rs12981974, rs13017586, rs13107325, rs13188731, rs13235840, rs1362910, rs1375561, rs1391954, rs1445979, rs17621391, rs178012…
Somatic movement→Brain structures	LST	Vol_plinkmeta76	99	0.00794681	39.8011	rs10041724, rs10059100, rs1017550, rs10189857, rs10222987, rs10253861, rs10400776, rs10765775, rs10772643, rs10792966, rs10889193, rs11074658, rs113838095, rs114590429, rs11587591, rs1188887, rs11972285, rs12062845, rs12206846, rs12214364, rs12324720, rs12425850, rs12463321, rs12617870, rs12678836, rs12962050, rs12981974, rs13017586, rs13107325, rs13188731, rs13235840, rs1362910, rs1375561, rs139…
Somatic movement→Brain structures	LST	Vol_plinkmeta77	96	0.00767191	39.4874	rs10041724, rs1017550, rs10189857, rs10222987, rs10253861, rs10400776, rs10765775, rs10772643, rs10792966, rs10889193, rs11074658, rs113838095, rs114590429, rs11587591, rs1188887, rs12062845, rs12206846, rs12214364, rs12324720, rs12425850, rs12463321, rs12617870, rs12962050, rs12981974, rs13017586, rs13089152, rs13107325, rs13188731, rs13235840, rs1362910, rs1375561, rs1391954, rs1445979, rs17621…
Somatic movement→Brain structures	LST	Vol_plinkmeta78	101	0.00809108	39.7119	rs10041724, rs10059100, rs1017550, rs10189857, rs10253861, rs10400776, rs10765775, rs10772643, rs10792966, rs10889193, rs11074658, rs113838095, rs114590429, rs11587591, rs1188887, rs12062845, rs12206846, rs12324720, rs12463321, rs12678836, rs12962050, rs12981974, rs13017586, rs13089152, rs13107325, rs13188731, rs13235840, rs1362910, rs1375561, rs1391954, rs1445979, rs17621391, rs17801257, rs18603…
Somatic movement→Brain structures	LST	Vol_plinkmeta79	100	0.00811639	40.2431	rs10041724, rs10059100, rs1017550, rs10189857, rs10222987, rs10253861, rs10400776, rs10772643, rs10792966, rs10889193, rs11074658, rs114590429, rs11587591, rs1188887, rs11972285, rs12062845, rs12206846, rs12214364, rs12324720, rs12463321, rs12617870, rs12962050, rs12981974, rs13017586, rs13089152, rs13188731, rs13235840, rs1362910, rs1375561, rs1391954, rs1445979, rs16896229, rs17621391, rs178012…
Somatic movement→Brain structures	LST	Vol_plinkmeta80	99	0.00812553	40.6694	rs10059100, rs1017550, rs10189857, rs10222987, rs10253861, rs10400776, rs10772643, rs10792966, rs10889193, rs11074658, rs113838095, rs114590429, rs1188887, rs11972285, rs12062845, rs12206846, rs12214364, rs12324720, rs12463321, rs12617870, rs12678836, rs12962050, rs12981974, rs13017586, rs13089152, rs13107325, rs13188731, rs13235840, rs1362910, rs1375561, rs1391954, rs1445979, rs17621391, rs17801…
Somatic movement→Brain structures	LST	Vol_plinkmeta81	97	0.00779243	39.8048	rs10041724, rs10059100, rs1017550, rs10189857, rs10253861, rs10400776, rs10765775, rs10772643, rs10792966, rs10889193, rs11074658, rs114590429, rs11587591, rs1188887, rs11972285, rs12062845, rs12206846, rs12214364, rs12324720, rs12425850, rs12463321, rs12617870, rs12962050, rs12981974, rs13017586, rs13089152, rs13188731, rs13235840, rs1362910, rs1375561, rs1391954, rs1445979, rs17621391, rs178012…
Somatic movement→Brain structures	LST	Vol_plinkmeta82	102	0.00815072	39.5902	rs10041724, rs10059100, rs1017550, rs10189857, rs10222987, rs10253861, rs10400776, rs10765775, rs10772643, rs10792966, rs10889193, rs11074658, rs113838095, rs114590429, rs11587591, rs1188887, rs11972285, rs12062845, rs12206846, rs12214364, rs12324720, rs12425850, rs12463321, rs12617870, rs12962050, rs12981974, rs13017586, rs13089152, rs13107325, rs13188731, rs13235840, rs1362910, rs1375561, rs139…
Somatic movement→Brain structures	LST	Vol_plinkmeta83	99	0.00786523	39.3878	rs10041724, rs10059100, rs1017550, rs10189857, rs10222987, rs10253861, rs10400776, rs10765775, rs10772643, rs10792966, rs10889193, rs11074658, rs113838095, rs114590429, rs11587591, rs1188887, rs12206846, rs12214364, rs12425850, rs12463321, rs12617870, rs12678836, rs12962050, rs12981974, rs13017586, rs13089152, rs13107325, rs13188731, rs13235840, rs1362910, rs1375561, rs1391954, rs1445979, rs17621…
Somatic movement→Brain structures	LST	Vol_plinkmeta84	97	0.00775641	39.5881	rs10041724, rs10059100, rs1017550, rs10189857, rs10222987, rs10253861, rs10400776, rs10765775, rs10772643, rs10792966, rs10889193, rs11074658, rs113838095, rs114590429, rs1188887, rs12206846, rs12214364, rs12463321, rs12617870, rs12678836, rs12962050, rs12981974, rs13017586, rs13089152, rs13107325, rs13188731, rs13235840, rs1362910, rs1375561, rs1391954, rs1445979, rs17621391, rs17801257, rs18603…
Somatic movement→Brain structures	LST	Vol_plinkmeta85	100	0.0079216	39.3473	rs10041724, rs10059100, rs1017550, rs10189857, rs10222987, rs10253861, rs10400776, rs10765775, rs10772643, rs10792966, rs10889193, rs11074658, rs113838095, rs114590429, rs11587591, rs1188887, rs12062845, rs12206846, rs12214364, rs12425850, rs12463321, rs12617870, rs12962050, rs12981974, rs13017586, rs13089152, rs13107325, rs13188731, rs13235840, rs1362910, rs1375561, rs1391954, rs1445979, rs16896…
Somatic movement→Brain structures	LST	Vol_plinkmeta86	95	0.00752753	39.3275	rs10041724, rs10059100, rs1017550, rs10189857, rs10222987, rs10253861, rs10400776, rs10765775, rs10772643, rs10792966, rs10889193, rs11074658, rs113838095, rs11587591, rs1188887, rs12062845, rs12206846, rs12214364, rs12425850, rs12463321, rs12617870, rs12962050, rs12981974, rs13017586, rs13089152, rs13107325, rs13188731, rs13235840, rs1362910, rs1375561, rs1391954, rs1445979, rs17621391, rs178012…
Somatic movement→Brain structures	LST	Vol_plinkmeta87	97	0.00788131	40.3221	rs10041724, rs10059100, rs1017550, rs10189857, rs10222987, rs10253861, rs10400776, rs10765775, rs10772643, rs10792966, rs10889193, rs11074658, rs113838095, rs114590429, rs11587591, rs1188887, rs12062845, rs12206846, rs12214364, rs12463321, rs12617870, rs12962050, rs12981974, rs13017586, rs13107325, rs13188731, rs13235840, rs1362910, rs1375561, rs1391954, rs1445979, rs17621391, rs17801257, rs18026…
Somatic movement→Brain structures	LST	Vol_plinkmeta88	99	0.0079626	39.8355	rs10041724, rs10059100, rs1017550, rs10189857, rs10222987, rs10253861, rs10400776, rs10765775, rs10772643, rs10792966, rs10889193, rs11074658, rs113838095, rs114590429, rs11587591, rs1188887, rs11972285, rs12062845, rs12206846, rs12214364, rs12324720, rs12463321, rs12617870, rs12678836, rs12962050, rs12981974, rs13017586, rs13188731, rs13235840, rs1362910, rs1375561, rs1391954, rs1445979, rs17621…
Somatic movement→Brain structures	LST	Vol_plinkmeta89	97	0.00772694	39.5218	rs10041724, rs10059100, rs1017550, rs10189857, rs10222987, rs10253861, rs10400776, rs10765775, rs10792966, rs10889193, rs11074658, rs113838095, rs114590429, rs11587591, rs1188887, rs12062845, rs12206846, rs12214364, rs12324720, rs12425850, rs12463321, rs12617870, rs12678836, rs12962050, rs12981974, rs13017586, rs13089152, rs13107325, rs13188731, rs13235840, rs1362910, rs1375561, rs1391954, rs1445…
Somatic movement→Brain structures	LST	Vol_plinkmeta90	102	0.0081971	39.8116	rs10041724, rs10059100, rs1017550, rs10189857, rs10222987, rs10400776, rs10765775, rs10772643, rs10792966, rs10889193, rs11074658, rs113838095, rs114590429, rs11587591, rs1188887, rs12062845, rs12206846, rs12214364, rs12324720, rs12425850, rs12463321, rs12617870, rs12678836, rs12962050, rs12981974, rs13017586, rs13089152, rs13188731, rs13235840, rs1362910, rs1375561, rs1391954, rs1445979, rs17621…
Somatic movement→Brain structures	LST	Vol_plinkmeta91	97	0.00781225	39.8513	rs10041724, rs10059100, rs1017550, rs10189857, rs10222987, rs10400776, rs10765775, rs10772643, rs10792966, rs10889193, rs11074658, rs113838095, rs114590429, rs11587591, rs1188887, rs12062845, rs12206846, rs12214364, rs12324720, rs12463321, rs12617870, rs12678836, rs12962050, rs12981974, rs13017586, rs13089152, rs13107325, rs13188731, rs13235840, rs1362910, rs1375561, rs1391954, rs1445979, rs16896…
Somatic movement→Brain structures	LST	Vol_plinkmeta92	98	0.00785757	39.7498	rs10041724, rs10059100, rs1017550, rs10189857, rs10222987, rs10253861, rs10400776, rs10765775, rs10772643, rs10792966, rs10889193, rs11074658, rs113838095, rs11587591, rs1188887, rs12062845, rs12206846, rs12214364, rs12463321, rs12617870, rs12678836, rs12962050, rs12981974, rs13017586, rs13089152, rs13107325, rs13188731, rs13235840, rs1362910, rs1375561, rs1391954, rs1445979, rs17621391, rs178012…
Somatic movement→Brain structures	LST	Vol_plinkmeta93	96	0.00753785	38.91	rs10041724, rs10059100, rs1017550, rs10189857, rs10222987, rs10400776, rs10765775, rs10772643, rs10792966, rs10889193, rs11074658, rs113838095, rs114590429, rs11587591, rs1188887, rs12062845, rs12206846, rs12214364, rs12324720, rs12617870, rs12678836, rs12962050, rs12981974, rs13017586, rs13089152, rs13188731, rs13235840, rs1362910, rs1375561, rs1391954, rs1445979, rs17621391, rs17801257, rs18603…
Somatic movement→Brain structures	LST	Vol_plinkmeta94	101	0.0078569	38.5361	rs10041724, rs10059100, rs1017550, rs10222987, rs10253861, rs10400776, rs10765775, rs10772643, rs10792966, rs10889193, rs11074658, rs113838095, rs114590429, rs11587591, rs1188887, rs11972285, rs12062845, rs12206846, rs12214364, rs12324720, rs12425850, rs12463321, rs12617870, rs12678836, rs12962050, rs12981974, rs13017586, rs13089152, rs13107325, rs13188731, rs13235840, rs1362910, rs1375561, rs139…
Somatic movement→Brain structures	LST	Vol_plinkmeta95	98	0.00787949	39.996	rs10041724, rs10059100, rs1017550, rs10189857, rs10222987, rs10253861, rs10400776, rs10765775, rs10772643, rs10792966, rs10889193, rs11074658, rs113838095, rs114590429, rs11587591, rs1188887, rs12062845, rs12206846, rs12214364, rs12324720, rs12463321, rs12617870, rs12678836, rs12962050, rs12981974, rs13017586, rs13089152, rs13107325, rs13188731, rs13235840, rs1362910, rs1375561, rs1391954, rs1445…
Somatic movement→Brain structures	LST	Vol_plinkmeta96	95	0.00767022	40.0386	rs10041724, rs10059100, rs1017550, rs10222987, rs10253861, rs10400776, rs10765775, rs10772643, rs10792966, rs10889193, rs11074658, rs113838095, rs114590429, rs11587591, rs1188887, rs12062845, rs12206846, rs12214364, rs12463321, rs12617870, rs12678836, rs12981974, rs13017586, rs13188731, rs13235840, rs1362910, rs1375561, rs1445979, rs16896229, rs17621391, rs17801257, rs1802669, rs1860337, rs194706…
Somatic movement→Brain structures	LST	Vol_plinkmeta97	98	0.00786288	39.7783	rs10041724, rs10059100, rs1017550, rs10189857, rs10222987, rs10253861, rs10400776, rs10765775, rs10772643, rs10792966, rs10889193, rs11074658, rs113838095, rs114590429, rs11587591, rs1188887, rs12062845, rs12206846, rs12214364, rs12324720, rs12463321, rs12617870, rs12678836, rs12981974, rs13017586, rs13107325, rs13188731, rs13235840, rs1362910, rs1375561, rs1391954, rs1445979, rs16896229, rs17621…
Somatic movement→Brain structures	LST	Vol_plinkmeta98	95	0.00760102	39.8031	rs10041724, rs10059100, rs1017550, rs10189857, rs10222987, rs10253861, rs10400776, rs10765775, rs10792966, rs10889193, rs11074658, rs113838095, rs114590429, rs11587591, rs1188887, rs12062845, rs12206846, rs12324720, rs12425850, rs12463321, rs12617870, rs12678836, rs13017586, rs13188731, rs13235840, rs1362910, rs1375561, rs1445979, rs16896229, rs17621391, rs17801257, rs1802669, rs1860337, rs194706…
Somatic movement→Brain structures	LST	Vol_plinkmeta99	95	0.00770752	40.2966	rs10041724, rs10059100, rs1017550, rs10189857, rs10222987, rs10253861, rs10400776, rs10765775, rs10792966, rs10889193, rs11074658, rs113838095, rs114590429, rs11587591, rs1188887, rs12062845, rs12206846, rs12214364, rs12463321, rs12617870, rs12678836, rs12962050, rs12981974, rs13017586, rs13107325, rs13188731, rs13235840, rs1362910, rs1375561, rs1391954, rs1445979, rs16896229, rs17621391, rs17801…
Somatic movement→Brain structures	LST	Vol_plinkmeta100	100	0.00794865	39.5061	rs10041724, rs10059100, rs1017550, rs10189857, rs10222987, rs10253861, rs10400776, rs10765775, rs10772643, rs10792966, rs10889193, rs11074658, rs113838095, rs114590429, rs11587591, rs1188887, rs12062845, rs12206846, rs12214364, rs12324720, rs12463321, rs12617870, rs12678836, rs12962050, rs12981974, rs13017586, rs13089152, rs13107325, rs13188731, rs13235840, rs1362910, rs1375561, rs1391954, rs1445…
Somatic movement→Brain structures	LST	Vol_plinkmeta101	101	0.00810048	39.7818	rs10041724, rs10059100, rs10189857, rs10222987, rs10253861, rs10400776, rs10765775, rs10772643, rs10792966, rs10889193, rs11074658, rs113838095, rs114590429, rs11587591, rs1188887, rs12062845, rs12206846, rs12214364, rs12324720, rs12463321, rs12617870, rs12678836, rs12962050, rs12981974, rs13017586, rs13089152, rs13107325, rs13188731, rs13235840, rs1362910, rs1375561, rs1391954, rs17621391, rs178…
Somatic movement→Brain structures	LST	Vol_plinkmeta102	98	0.00782818	39.69	rs10041724, rs10059100, rs1017550, rs10189857, rs10222987, rs10253861, rs10400776, rs10765775, rs10772643, rs10792966, rs10889193, rs11074658, rs113838095, rs114590429, rs11587591, rs1188887, rs11972285, rs12062845, rs12206846, rs12214364, rs12425850, rs12463321, rs12617870, rs12678836, rs12962050, rs12981974, rs13089152, rs13107325, rs13188731, rs13235840, rs1362910, rs1375561, rs1391954, rs1445…
Somatic movement→Brain structures	LST	Vol_plinkmeta103	99	0.00802878	40.2593	rs10041724, rs10059100, rs10189857, rs10222987, rs10253861, rs10400776, rs10765775, rs10772643, rs10792966, rs10889193, rs11074658, rs113838095, rs114590429, rs11587591, rs1188887, rs11972285, rs12062845, rs12206846, rs12214364, rs12425850, rs12463321, rs12617870, rs12678836, rs12962050, rs12981974, rs13017586, rs13089152, rs13107325, rs13188731, rs1362910, rs1375561, rs1391954, rs1445979, rs1762…
Somatic movement→Brain structures	LST	Vol_plinkmeta104	96	0.00767738	39.6548	rs10041724, rs10059100, rs10189857, rs10222987, rs10253861, rs10400776, rs10765775, rs10772643, rs10889193, rs11074658, rs113838095, rs114590429, rs11587591, rs1188887, rs11972285, rs12062845, rs12206846, rs12214364, rs12425850, rs12617870, rs12678836, rs12962050, rs12981974, rs13089152, rs13107325, rs13188731, rs13235840, rs1362910, rs1375561, rs1391954, rs17621391, rs17801257, rs1860337, rs1947…
Somatic movement→Brain structures	LST	Vol_plinkmeta105	92	0.00741849	39.9067	rs10041724, rs10059100, rs10189857, rs10222987, rs10253861, rs10400776, rs10765775, rs10889193, rs11074658, rs113838095, rs114590429, rs11587591, rs1188887, rs11972285, rs12062845, rs12206846, rs12214364, rs12425850, rs12617870, rs12678836, rs12981974, rs13089152, rs13107325, rs13188731, rs13235840, rs1362910, rs1375561, rs1391954, rs1445979, rs17621391, rs17801257, rs1860337, rs197439, rs2473977…
Somatic movement→Brain structures	LST	Vol_plinkmeta106	95	0.00775449	40.5117	rs10041724, rs10059100, rs1017550, rs10189857, rs10222987, rs10253861, rs10400776, rs10772643, rs10792966, rs10889193, rs11074658, rs113838095, rs114590429, rs11587591, rs1188887, rs12062845, rs12206846, rs12214364, rs12463321, rs12617870, rs12678836, rs12981974, rs13017586, rs13188731, rs13235840, rs1362910, rs1375561, rs1391954, rs1445979, rs17621391, rs17801257, rs1802669, rs1860337, rs1947066…
Somatic movement→Brain structures	LST	Vol_plinkmeta107	99	0.00798411	39.9902	rs10041724, rs10059100, rs1017550, rs10222987, rs10253861, rs10400776, rs10765775, rs10792966, rs10889193, rs11074658, rs113838095, rs114590429, rs11587591, rs1188887, rs11972285, rs12062845, rs12206846, rs12214364, rs12324720, rs12463321, rs12617870, rs12962050, rs12981974, rs13017586, rs13107325, rs13188731, rs13235840, rs1362910, rs1375561, rs1391954, rs1445979, rs17621391, rs17801257, rs18026…
Somatic movement→Brain structures	LST	Vol_plinkmeta108	99	0.00787856	39.4554	rs10041724, rs10059100, rs10189857, rs10222987, rs10253861, rs10400776, rs10765775, rs10772643, rs10792966, rs10889193, rs11074658, rs113838095, rs114590429, rs11587591, rs1188887, rs11972285, rs12062845, rs12206846, rs12214364, rs12324720, rs12425850, rs12463321, rs12617870, rs12678836, rs12962050, rs12981974, rs13089152, rs13107325, rs13188731, rs13235840, rs1375561, rs1391954, rs1445979, rs178…
Somatic movement→Brain structures	LST	Vol_plinkmeta109	99	0.00791292	39.7333	rs10041724, rs10059100, rs1017550, rs10189857, rs10222987, rs10253861, rs10400776, rs10772643, rs10792966, rs10889193, rs11074658, rs113838095, rs114590429, rs11587591, rs1188887, rs11972285, rs12062845, rs12206846, rs12214364, rs12324720, rs12463321, rs12617870, rs12678836, rs12962050, rs12981974, rs13017586, rs13107325, rs13188731, rs13235840, rs1362910, rs1375561, rs1391954, rs1445979, rs17621…
Somatic movement→Brain structures	LST	Vol_plinkmeta110	99	0.00803651	40.2449	rs10041724, rs10059100, rs1017550, rs10189857, rs10222987, rs10253861, rs10400776, rs10772643, rs10792966, rs10889193, rs11074658, rs113838095, rs114590429, rs11587591, rs1188887, rs11972285, rs12062845, rs12206846, rs12214364, rs12463321, rs12617870, rs12678836, rs12962050, rs12981974, rs13017586, rs13188731, rs13235840, rs1362910, rs1375561, rs1391954, rs1445979, rs16896229, rs17621391, rs17801…
Somatic movement→Brain structures	LST	Vol_plinkmeta111	93	0.0074644	39.7762	rs10041724, rs10059100, rs1017550, rs10189857, rs10222987, rs10400776, rs10765775, rs10772643, rs10792966, rs10889193, rs11074658, rs113838095, rs114590429, rs11587591, rs1188887, rs11972285, rs12062845, rs12206846, rs12214364, rs12324720, rs12425850, rs12463321, rs12617870, rs12678836, rs12962050, rs12981974, rs13017586, rs13089152, rs13107325, rs13188731, rs13235840, rs1375561, rs1391954, rs178…
Somatic movement→Brain structures	LST	Vol_plinkmeta112	96	0.00771985	39.8918	rs10041724, rs10059100, rs1017550, rs10189857, rs10222987, rs10253861, rs10400776, rs10772643, rs10792966, rs10889193, rs11074658, rs113838095, rs114590429, rs11587591, rs1188887, rs11972285, rs12062845, rs12206846, rs12214364, rs12463321, rs12617870, rs12678836, rs12962050, rs12981974, rs13017586, rs13107325, rs13188731, rs13235840, rs1362910, rs1375561, rs1391954, rs1445979, rs17621391, rs17801…
Somatic movement→Brain structures	LST	Vol_plinkmeta113	96	0.00783005	40.3777	rs10041724, rs10059100, rs1017550, rs10189857, rs10222987, rs10400776, rs10765775, rs10772643, rs10792966, rs10889193, rs11074658, rs113838095, rs114590429, rs11587591, rs1188887, rs11972285, rs12062845, rs12206846, rs12324720, rs12463321, rs12617870, rs12962050, rs12981974, rs13017586, rs13188731, rs13235840, rs1362910, rs1375561, rs1391954, rs1445979, rs17801257, rs1802669, rs1860337, rs1947066…
Somatic movement→Brain structures	LST	Vol_plinkmeta114	94	0.00755038	39.7679	rs10041724, rs10059100, rs1017550, rs10189857, rs10222987, rs10400776, rs10765775, rs10772643, rs10792966, rs10889193, rs11074658, rs113838095, rs114590429, rs11587591, rs1188887, rs11972285, rs12062845, rs12206846, rs12214364, rs12463321, rs12617870, rs12678836, rs12981974, rs13017586, rs13089152, rs13188731, rs13235840, rs1375561, rs1391954, rs1445979, rs17621391, rs17801257, rs1860337, rs19470…
Somatic movement→Brain structures	LST	Vol_plinkmeta115	96	0.00768118	39.6506	rs10041724, rs10059100, rs1017550, rs10189857, rs10222987, rs10400776, rs10765775, rs10772643, rs10792966, rs10889193, rs11074658, rs113838095, rs114590429, rs11587591, rs1188887, rs12062845, rs12206846, rs12214364, rs12425850, rs12463321, rs12617870, rs12962050, rs12981974, rs13107325, rs13188731, rs13235840, rs1362910, rs1375561, rs1391954, rs1445979, rs17621391, rs17801257, rs1860337, rs194706…
Somatic movement→Brain structures	LST	Vol_plinkmeta116	97	0.00776905	39.7933	rs10041724, rs10059100, rs1017550, rs10189857, rs10222987, rs10253861, rs10400776, rs10765775, rs10772643, rs10792966, rs10889193, rs11074658, rs113838095, rs114590429, rs11587591, rs1188887, rs12062845, rs12206846, rs12214364, rs12463321, rs12678836, rs12962050, rs12981974, rs13017586, rs13107325, rs13188731, rs13235840, rs1362910, rs1375561, rs1391954, rs1445979, rs16896229, rs17621391, rs17801…
Somatic movement→Brain structures	LST	Vol_plinkmeta117	98	0.00783573	39.6655	rs10041724, rs10059100, rs1017550, rs10189857, rs10222987, rs10253861, rs10400776, rs10765775, rs10772643, rs10792966, rs10889193, rs11074658, rs113838095, rs114590429, rs11587591, rs1188887, rs12062845, rs12206846, rs12214364, rs12324720, rs12463321, rs12617870, rs12678836, rs12962050, rs12981974, rs13017586, rs13089152, rs13107325, rs13188731, rs13235840, rs1362910, rs1375561, rs1391954, rs1445…
Somatic movement→Brain structures	LST	Vol_plinkmeta118	100	0.00803206	39.7002	rs10041724, rs10059100, rs1017550, rs10222987, rs10253861, rs10400776, rs10765775, rs10772643, rs10792966, rs10889193, rs11074658, rs113838095, rs114590429, rs11587591, rs1188887, rs11972285, rs12062845, rs12206846, rs12214364, rs12617870, rs12678836, rs12981974, rs13089152, rs13188731, rs13235840, rs1362910, rs1375561, rs1391954, rs1445979, rs16896229, rs17621391, rs17801257, rs1802669, rs186033…
Somatic movement→Brain structures	LST	Vol_plinkmeta119	98	0.00797853	40.4101	rs10041724, rs10059100, rs1017550, rs10189857, rs10222987, rs10400776, rs10765775, rs10772643, rs10792966, rs10889193, rs11074658, rs113838095, rs114590429, rs11587591, rs1188887, rs11972285, rs12062845, rs12206846, rs12214364, rs12463321, rs12617870, rs12678836, rs12962050, rs12981974, rs13089152, rs13107325, rs13188731, rs1362910, rs1375561, rs1391954, rs1445979, rs17621391, rs17801257, rs18026…
Somatic movement→Brain structures	LST	Vol_plinkmeta120	102	0.00834121	40.4358	rs10041724, rs10059100, rs1017550, rs10189857, rs10222987, rs10400776, rs10765775, rs10772643, rs10792966, rs10889193, rs11074658, rs113838095, rs114590429, rs1188887, rs11972285, rs12062845, rs12206846, rs12214364, rs12425850, rs12463321, rs12617870, rs12678836, rs12962050, rs12981974, rs13017586, rs13089152, rs13107325, rs13188731, rs13235840, rs1362910, rs1375561, rs1391954, rs1445979, rs16896…
Somatic movement→Brain structures	LST	Vol_plinkmeta121	91	0.00735494	39.9997	rs10059100, rs10189857, rs10222987, rs10772643, rs10792966, rs11074658, rs113838095, rs114590429, rs11587591, rs1188887, rs12062845, rs12206846, rs12214364, rs12425850, rs12463321, rs12617870, rs12678836, rs12962050, rs12981974, rs13017586, rs13089152, rs13107325, rs13188731, rs13235840, rs1362910, rs1375561, rs1391954, rs17801257, rs1860337, rs1947066, rs197439, rs1999065, rs2473977, rs249960, r…
Somatic movement→Brain structures	LST	Vol_plinkmeta122	101	0.00804707	39.4499	rs10041724, rs10059100, rs1017550, rs10189857, rs10222987, rs10253861, rs10400776, rs10765775, rs10772643, rs10792966, rs10889193, rs11074658, rs113838095, rs114590429, rs11587591, rs1188887, rs11972285, rs12062845, rs12206846, rs12214364, rs12425850, rs12617870, rs12678836, rs12962050, rs12981974, rs13089152, rs13188731, rs13235840, rs1362910, rs1391954, rs1445979, rs16896229, rs17621391, rs1780…
Somatic movement→Brain structures	LST	Vol_plinkmeta123	97	0.00775767	39.6797	rs10041724, rs10059100, rs1017550, rs10189857, rs10222987, rs10253861, rs10400776, rs10772643, rs10889193, rs11074658, rs113838095, rs114590429, rs11587591, rs1188887, rs11972285, rs12062845, rs12206846, rs12214364, rs12324720, rs12463321, rs12617870, rs12962050, rs12981974, rs13107325, rs13188731, rs13235840, rs1362910, rs1375561, rs1391954, rs1445979, rs16896229, rs17621391, rs17801257, rs18603…
Somatic movement→Brain structures	LST	Vol_plinkmeta124	99	0.00802074	40.2654	rs10041724, rs10059100, rs10189857, rs10222987, rs10253861, rs10400776, rs10765775, rs10792966, rs10889193, rs11074658, rs113838095, rs114590429, rs11587591, rs1188887, rs11972285, rs12062845, rs12206846, rs12214364, rs12324720, rs12425850, rs12463321, rs12617870, rs12678836, rs12962050, rs12981974, rs13017586, rs13107325, rs13188731, rs1362910, rs1375561, rs1391954, rs17621391, rs17801257, rs180…
Somatic movement→Brain structures	LST	Vol_plinkmeta125	100	0.00809845	40.2538	rs10041724, rs10059100, rs1017550, rs10189857, rs10222987, rs10253861, rs10400776, rs10765775, rs10772643, rs10792966, rs10889193, rs11074658, rs113838095, rs114590429, rs11587591, rs1188887, rs12062845, rs12206846, rs12214364, rs12324720, rs12425850, rs12463321, rs12617870, rs12678836, rs12962050, rs12981974, rs13017586, rs13107325, rs13188731, rs13235840, rs1362910, rs1375561, rs1391954, rs1445…
Somatic movement→Brain structures	LST	Vol_plinkmeta126	99	0.00798425	39.9663	rs10059100, rs1017550, rs10189857, rs10222987, rs10253861, rs10400776, rs10765775, rs10772643, rs10792966, rs10889193, rs11074658, rs113838095, rs114590429, rs11587591, rs1188887, rs11972285, rs12206846, rs12324720, rs12463321, rs12617870, rs12678836, rs12962050, rs12981974, rs13017586, rs13089152, rs13107325, rs13188731, rs13235840, rs1362910, rs1375561, rs1391954, rs16896229, rs17621391, rs1780…
Somatic movement→Brain structures	LST	Vol_plinkmeta127	101	0.00818006	40.2648	rs10041724, rs10059100, rs1017550, rs10189857, rs10222987, rs10253861, rs10400776, rs10765775, rs10772643, rs10792966, rs10889193, rs11074658, rs113838095, rs114590429, rs11587591, rs1188887, rs11972285, rs12062845, rs12206846, rs12214364, rs12324720, rs12425850, rs12463321, rs12617870, rs12962050, rs12981974, rs13017586, rs13089152, rs13107325, rs13188731, rs13235840, rs1362910, rs1375561, rs139…
Somatic movement→Brain structures	LST	Vol_plinkmeta128	100	0.00818104	40.5544	rs10041724, rs10059100, rs1017550, rs10189857, rs10222987, rs10400776, rs10765775, rs10772643, rs10792966, rs10889193, rs11074658, rs113838095, rs114590429, rs11587591, rs1188887, rs11972285, rs12062845, rs12206846, rs12214364, rs12324720, rs12425850, rs12463321, rs12617870, rs12678836, rs12962050, rs13017586, rs13107325, rs13188731, rs13235840, rs1362910, rs1391954, rs1445979, rs17621391, rs1780…
Somatic movement→Brain structures	LST	Vol_plinkmeta129	101	0.00804918	39.5831	rs10041724, rs10059100, rs1017550, rs10189857, rs10222987, rs10253861, rs10400776, rs10772643, rs10792966, rs11074658, rs113838095, rs114590429, rs11587591, rs1188887, rs12062845, rs12206846, rs12214364, rs12324720, rs12425850, rs12463321, rs12617870, rs12678836, rs12962050, rs12981974, rs13017586, rs13089152, rs13107325, rs13188731, rs13235840, rs1362910, rs1375561, rs1391954, rs1445979, rs16896…
Somatic movement→Brain structures	LST	Vol_plinkmeta130	100	0.00798657	39.6137	rs10041724, rs10059100, rs1017550, rs10189857, rs10222987, rs10253861, rs10400776, rs10772643, rs10792966, rs10889193, rs11074658, rs113838095, rs114590429, rs11587591, rs1188887, rs11972285, rs12206846, rs12214364, rs12324720, rs12425850, rs12463321, rs12617870, rs12678836, rs12962050, rs12981974, rs13017586, rs13089152, rs13107325, rs13235840, rs1362910, rs1391954, rs1445979, rs16896229, rs1762…
Somatic movement→Brain structures	LST	Vol_plinkmeta131	98	0.0078492	39.7903	rs10041724, rs10059100, rs1017550, rs10189857, rs10222987, rs10253861, rs10400776, rs10772643, rs10792966, rs10889193, rs11074658, rs113838095, rs114590429, rs11587591, rs1188887, rs12062845, rs12206846, rs12214364, rs12324720, rs12463321, rs12617870, rs12678836, rs12962050, rs12981974, rs13017586, rs13188731, rs13235840, rs1362910, rs1375561, rs1391954, rs1445979, rs17621391, rs17801257, rs18603…
Somatic movement→Brain structures	LST	Vol_plinkmeta132	100	0.00799759	39.5755	rs10041724, rs10059100, rs1017550, rs10189857, rs10222987, rs10253861, rs10400776, rs10765775, rs10772643, rs10792966, rs10889193, rs11074658, rs113838095, rs114590429, rs11587591, rs1188887, rs12062845, rs12206846, rs12214364, rs12324720, rs12463321, rs12617870, rs12678836, rs12962050, rs12981974, rs13017586, rs13089152, rs13107325, rs13188731, rs13235840, rs1362910, rs1375561, rs1391954, rs1445…
Somatic movement→Brain structures	LST	Vol_plinkmeta133	100	0.00786266	38.9846	rs10041724, rs10059100, rs1017550, rs10189857, rs10222987, rs10253861, rs10400776, rs10765775, rs10772643, rs10792966, rs10889193, rs11074658, rs113838095, rs114590429, rs11587591, rs1188887, rs12206846, rs12214364, rs12324720, rs12463321, rs12617870, rs12678836, rs12962050, rs12981974, rs13017586, rs13089152, rs13188731, rs13235840, rs1362910, rs1375561, rs1391954, rs1445979, rs16896229, rs17621…
Somatic movement→Brain structures	LST	Vol_plinkmeta134	98	0.00777212	39.3085	rs10041724, rs10059100, rs1017550, rs10189857, rs10222987, rs10253861, rs10400776, rs10765775, rs10772643, rs10792966, rs11074658, rs113838095, rs114590429, rs11587591, rs1188887, rs12206846, rs12214364, rs12425850, rs12463321, rs12617870, rs12678836, rs12962050, rs12981974, rs13089152, rs13188731, rs13235840, rs1362910, rs1375561, rs1391954, rs1445979, rs16896229, rs17621391, rs17801257, rs18603…
Somatic movement→Brain structures	LST	Vol_plinkmeta135	99	0.00788654	39.429	rs10041724, rs10059100, rs1017550, rs10222987, rs10253861, rs10400776, rs10765775, rs10772643, rs10792966, rs10889193, rs11074658, rs113838095, rs114590429, rs11587591, rs1188887, rs12206846, rs12214364, rs12324720, rs12463321, rs12617870, rs12678836, rs12962050, rs12981974, rs13089152, rs13107325, rs13188731, rs13235840, rs1362910, rs1375561, rs1391954, rs1445979, rs17621391, rs17801257, rs18026…
Somatic movement→Brain structures	LST	Vol_plinkmeta136	99	0.00777833	38.8394	rs10041724, rs10059100, rs1017550, rs10189857, rs10222987, rs10253861, rs10400776, rs10765775, rs10772643, rs10792966, rs10889193, rs11074658, rs113838095, rs114590429, rs11587591, rs1188887, rs12206846, rs12214364, rs12463321, rs12617870, rs12678836, rs12962050, rs12981974, rs13089152, rs13107325, rs13188731, rs13235840, rs1362910, rs1375561, rs1391954, rs1445979, rs16896229, rs17621391, rs17801…
Somatic movement→Brain structures	LST	Vol_plinkmeta137	96	0.00766514	39.7072	rs10041724, rs10059100, rs1017550, rs10189857, rs10222987, rs10253861, rs10400776, rs10765775, rs10792966, rs10889193, rs113838095, rs114590429, rs11587591, rs1188887, rs12206846, rs12214364, rs12324720, rs12463321, rs12617870, rs12678836, rs12962050, rs12981974, rs13017586, rs13107325, rs13188731, rs13235840, rs1362910, rs1375561, rs1391954, rs1445979, rs16896229, rs17621391, rs17801257, rs18026…
Somatic movement→Brain structures	LST	Vol_plinkmeta138	101	0.00817519	40.1958	rs10041724, rs10059100, rs1017550, rs10189857, rs10222987, rs10400776, rs10765775, rs10772643, rs10792966, rs10889193, rs113838095, rs114590429, rs11587591, rs1188887, rs11972285, rs12062845, rs12206846, rs12214364, rs12324720, rs12463321, rs12678836, rs12962050, rs13017586, rs13107325, rs13188731, rs13235840, rs1362910, rs1375561, rs1391954, rs1445979, rs16896229, rs17621391, rs17801257, rs18026…
Somatic movement→Brain structures	LST	Vol_plinkmeta139	102	0.00817345	39.8383	rs10041724, rs10059100, rs10189857, rs10222987, rs10253861, rs10400776, rs10765775, rs10772643, rs10792966, rs10889193, rs11074658, rs113838095, rs114590429, rs11587591, rs1188887, rs12062845, rs12206846, rs12214364, rs12324720, rs12425850, rs12463321, rs12617870, rs12678836, rs12962050, rs12981974, rs13017586, rs13089152, rs13107325, rs13188731, rs13235840, rs1362910, rs1375561, rs1391954, rs144…
Somatic movement→Brain structures	LST	Vol_plinkmeta140	97	0.00767637	39.3584	rs10041724, rs10059100, rs1017550, rs10189857, rs10222987, rs10253861, rs10400776, rs10765775, rs10772643, rs10792966, rs10889193, rs113838095, rs114590429, rs11587591, rs1188887, rs12062845, rs12206846, rs12214364, rs12324720, rs12425850, rs12463321, rs12617870, rs12678836, rs12962050, rs12981974, rs13017586, rs13107325, rs13188731, rs13235840, rs1362910, rs1375561, rs1391954, rs1445979, rs16896…
Somatic movement→Brain structures	LST	Vol_plinkmeta141	103	0.00838729	40.3438	rs10041724, rs10059100, rs1017550, rs10189857, rs10222987, rs10253861, rs10400776, rs10765775, rs10772643, rs10792966, rs10889193, rs113838095, rs114590429, rs11587591, rs1188887, rs11972285, rs12062845, rs12206846, rs12214364, rs12425850, rs12463321, rs12617870, rs12678836, rs12962050, rs12981974, rs13017586, rs13089152, rs13107325, rs13188731, rs13235840, rs1362910, rs1375561, rs1391954, rs1445…
Somatic movement→Brain structures	LST	Vol_plinkmeta142	97	0.00774683	39.5362	rs10041724, rs10059100, rs1017550, rs10189857, rs10222987, rs10400776, rs10765775, rs10772643, rs10792966, rs11074658, rs113838095, rs114590429, rs11587591, rs1188887, rs12062845, rs12206846, rs12214364, rs12324720, rs12425850, rs12463321, rs12617870, rs12678836, rs12962050, rs12981974, rs13017586, rs13089152, rs13107325, rs13188731, rs13235840, rs1375561, rs1391954, rs17621391, rs17801257, rs180…
Somatic movement→Brain structures	LST	Vol_plinkmeta143	103	0.00830099	39.8815	rs10041724, rs10059100, rs1017550, rs10189857, rs10222987, rs10253861, rs10400776, rs10765775, rs10772643, rs10792966, rs10889193, rs11074658, rs113838095, rs114590429, rs11587591, rs1188887, rs11972285, rs12062845, rs12206846, rs12214364, rs12324720, rs12425850, rs12463321, rs12617870, rs12678836, rs12962050, rs12981974, rs13017586, rs13089152, rs13188731, rs13235840, rs1362910, rs1375561, rs139…
Somatic movement→Brain structures	LST	Vol_plinkmeta144	105	0.00840179	39.7398	rs10041724, rs10059100, rs1017550, rs10189857, rs10222987, rs10253861, rs10400776, rs10765775, rs10772643, rs10792966, rs10889193, rs11074658, rs113838095, rs114590429, rs11587591, rs1188887, rs12062845, rs12206846, rs12214364, rs12324720, rs12463321, rs12617870, rs12678836, rs12962050, rs12981974, rs13017586, rs13089152, rs13107325, rs13188731, rs13235840, rs1362910, rs1375561, rs1391954, rs1445…
Somatic movement→Brain structures	LST	Vol_plinkmeta145	100	0.00813751	40.4474	rs10041724, rs10059100, rs1017550, rs10189857, rs10222987, rs10400776, rs10765775, rs10772643, rs10792966, rs10889193, rs11074658, rs113838095, rs114590429, rs11587591, rs1188887, rs12062845, rs12206846, rs12214364, rs12324720, rs12425850, rs12463321, rs12617870, rs12678836, rs12962050, rs12981974, rs13017586, rs13107325, rs13188731, rs13235840, rs1362910, rs1375561, rs1391954, rs1445979, rs16896…
Somatic movement→Brain structures	LST	Vol_plinkmeta146	101	0.00808923	39.7621	rs10041724, rs10059100, rs1017550, rs10189857, rs10222987, rs10253861, rs10400776, rs10765775, rs10772643, rs10792966, rs10889193, rs113838095, rs114590429, rs11587591, rs11972285, rs12062845, rs12206846, rs12214364, rs12324720, rs12425850, rs12463321, rs12617870, rs12678836, rs12962050, rs12981974, rs13017586, rs13089152, rs13107325, rs13188731, rs13235840, rs1362910, rs1375561, rs1391954, rs144…
Somatic movement→Brain structures	LST	Vol_plinkmeta147	99	0.00795919	39.8316	rs10041724 ,rs10059100 ,rs1017550 ,rs10189857 ,rs10222987 ,rs10253861 ,rs10400776 ,rs10772643 ,rs10792966 ,rs10889193 ,rs11074658 ,rs113838095 ,rs114590429 ,rs11587591 ,rs1188887 ,rs12062845 ,rs12206846 ,rs12214364 ,rs12324720 ,rs12463321 ,rs12678836 ,rs12962050 ,rs12981974 ,rs13017586 ,rs13089152 ,rs13107325 ,rs13188731 ,rs13235840 ,rs1362910 ,rs1375561 ,rs1391954 ,rs17621391 ,rs17801257 ,rs1860…
Somatic movement→Brain structures	LST	Vol_plinkmeta148	99	0.00783731	39.2936	rs10041724, rs10059100, rs1017550, rs10189857, rs10222987, rs10253861, rs10400776, rs10765775, rs10772643, rs10792966, rs10889193, rs11074658, rs113838095, rs114590429, rs11587591, rs1188887, rs12062845, rs12206846, rs12214364, rs12324720, rs12678836, rs12962050, rs12981974, rs13017586, rs13089152, rs13107325, rs13188731, rs13235840, rs1362910, rs1375561, rs1391954, rs1445979, rs17621391, rs17801…
Somatic movement→Brain structures	LST	Vol_plinkmeta149	98	0.00787784	39.9318	rs10041724, rs10059100, rs1017550, rs10189857, rs10222987, rs10253861, rs10400776, rs10765775, rs10772643, rs10792966, rs10889193, rs11074658, rs113838095, rs114590429, rs1188887, rs12062845, rs12206846, rs12214364, rs12324720, rs12617870, rs12678836, rs12962050, rs12981974, rs13017586, rs13089152, rs13107325, rs13188731, rs13235840, rs1362910, rs1375561, rs1391954, rs1445979, rs16896229, rs17621…
Somatic movement→Brain structures	LST	Vol_plinkmeta150	102	0.00811208	39.4754	rs10041724, rs10059100, rs1017550, rs10222987, rs10253861, rs10400776, rs10765775, rs10772643, rs10792966, rs10889193, rs11074658, rs113838095, rs114590429, rs11587591, rs1188887, rs12062845, rs12206846, rs12214364, rs12324720, rs12463321, rs12617870, rs12678836, rs12962050, rs12981974, rs13017586, rs13089152, rs13107325, rs13188731, rs1362910, rs1375561, rs1391954, rs1445979, rs16896229, rs17621…
Somatic movement→Brain structures	LST	Vol_plinkmeta151	94	0.00763415	40.283	rs10041724, rs10059100, rs1017550, rs10189857, rs10222987, rs10253861, rs10400776, rs10765775, rs10772643, rs10792966, rs10889193, rs11074658, rs113838095, rs114590429, rs11587591, rs1188887, rs12062845, rs12206846, rs12214364, rs12324720, rs12425850, rs12463321, rs12617870, rs12678836, rs12962050, rs12981974, rs13017586, rs13089152, rs13235840, rs1362910, rs1375561, rs1391954, rs1445979, rs16896…
Somatic movement→Brain structures	LST	Vol_plinkmeta152	103	0.00834408	40.0854	rs10059100, rs1017550, rs10189857, rs10222987, rs10400776, rs10765775, rs10772643, rs10792966, rs11074658, rs113838095, rs114590429, rs11587591, rs1188887, rs11972285, rs12062845, rs12206846, rs12214364, rs12324720, rs12425850, rs12463321, rs12617870, rs12678836, rs12981974, rs13017586, rs13089152, rs13107325, rs13188731, rs13235840, rs1362910, rs1375561, rs1391954, rs1445979, rs16896229, rs17621…
Somatic movement→Brain structures	LST	Vol_plinkmeta153	100	0.00806184	39.9763	rs10059100, rs1017550, rs10189857, rs10222987, rs10253861, rs10400776, rs10765775, rs10772643, rs10792966, rs10889193, rs11074658, rs113838095, rs114590429, rs11587591, rs1188887, rs12062845, rs12206846, rs12214364, rs12324720, rs12425850, rs12463321, rs12617870, rs12678836, rs12962050, rs12981974, rs13017586, rs13089152, rs13188731, rs13235840, rs1362910, rs1445979, rs16896229, rs17621391, rs178…
Somatic movement→Brain structures	LST	Vol_plinkmeta154	102	0.00829179	40.2422	rs10041724, rs10059100, rs1017550, rs10189857, rs10222987, rs10253861, rs10400776, rs10765775, rs10772643, rs10792966, rs10889193, rs11074658, rs113838095, rs114590429, rs11587591, rs1188887, rs11972285, rs12062845, rs12206846, rs12214364, rs12324720, rs12425850, rs12463321, rs12617870, rs12678836, rs12962050, rs12981974, rs13017586, rs13089152, rs13188731, rs13235840, rs1362910, rs1375561, rs139…
Somatic movement→Brain structures	LST	Vol_plinkmeta155	100	0.00799437	39.6635	rs10041724, rs10059100, rs1017550, rs10189857, rs10222987, rs10253861, rs10400776, rs10765775, rs10772643, rs10889193, rs11074658, rs113838095, rs114590429, rs11587591, rs1188887, rs11972285, rs12206846, rs12214364, rs12324720, rs12425850, rs12463321, rs12617870, rs12678836, rs12981974, rs13017586, rs13089152, rs13188731, rs13235840, rs1362910, rs1375561, rs1391954, rs16896229, rs17621391, rs1780…
Somatic movement→Brain structures	LST	Vol_plinkmeta156	104	0.00837471	39.9833	rs10041724, rs10059100, rs1017550, rs10189857, rs10222987, rs10253861, rs10400776, rs10765775, rs10772643, rs10792966, rs10889193, rs11074658, rs113838095, rs114590429, rs11587591, rs1188887, rs12062845, rs12206846, rs12214364, rs12324720, rs12425850, rs12463321, rs12617870, rs12678836, rs12962050, rs12981974, rs13017586, rs13089152, rs13107325, rs13188731, rs13235840, rs1375561, rs1391954, rs176…
Somatic movement→Brain structures	LST	Vol_plinkmeta157	99	0.00632518	40.5056	rs10041724, rs10059100, rs1017550, rs10189857, rs10222987, rs10253861, rs10400776, rs10772643, rs10792966, rs10889193, rs11074658, rs113838095, rs114590429, rs11587591, rs1188887, rs11972285, rs12062845, rs12206846, rs12214364, rs12324720, rs12425850, rs12463321, rs12617870, rs12678836, rs12962050, rs12981974, rs13017586, rs13107325, rs13188731, rs13235840, rs1362910, rs1375561, rs1391954, rs1445…
Somatic movement→Brain structures	LST	Vol_plinkmeta158	102	0.00820778	39.7908	rs10041724, rs10059100, rs10189857, rs10222987, rs10253861, rs10400776, rs10765775, rs10772643, rs10792966, rs10889193, rs113838095, rs114590429, rs11587591, rs1188887, rs11972285, rs12062845, rs12206846, rs12214364, rs12324720, rs12425850, rs12463321, rs12617870, rs12962050, rs12981974, rs13017586, rs13089152, rs13107325, rs13188731, rs13235840, rs1362910, rs1375561, rs1391954, rs17621391, rs178…
Somatic movement→Brain structures	LST	Vol_plinkmeta159	101	0.00805491	39.6838	rs10041724, rs10059100, rs1017550, rs10222987, rs10253861, rs10400776, rs10765775, rs10772643, rs10792966, rs10889193, rs11074658, rs113838095, rs114590429, rs11587591, rs1188887, rs12062845, rs12206846, rs12214364, rs12425850, rs12463321, rs12617870, rs12678836, rs12962050, rs12981974, rs13017586, rs13107325, rs13188731, rs13235840, rs1362910, rs1375561, rs1391954, rs1445979, rs16896229, rs17621…
Somatic movement→Brain structures	LST	Vol_plinkmeta160	100	0.00819438	40.6006	rs10041724, rs10059100, rs1017550, rs10189857, rs10222987, rs10253861, rs10400776, rs10765775, rs10772643, rs10792966, rs10889193, rs11074658, rs113838095, rs114590429, rs11587591, rs1188887, rs11972285, rs12062845, rs12206846, rs12324720, rs12425850, rs12463321, rs12617870, rs12678836, rs12962050, rs12981974, rs13017586, rs13089152, rs13107325, rs13188731, rs13235840, rs1362910, rs1391954, rs144…
Somatic movement→Brain structures	LST	Vol_plinkmeta161	98	0.00778292	39.4578	rs10041724, rs10059100, rs1017550, rs10222987, rs10253861, rs10400776, rs10765775, rs10792966, rs10889193, rs11074658, rs113838095, rs114590429, rs11587591, rs1188887, rs12062845, rs12206846, rs12214364, rs12324720, rs12463321, rs12617870, rs12678836, rs12962050, rs12981974, rs13017586, rs13089152, rs13107325, rs13188731, rs13235840, rs1362910, rs1375561, rs1391954, rs1445979, rs16896229, rs17801…
Somatic movement→Brain structures	LST	Vol_plinkmeta162	95	0.758234	40.5845	rs10041724, rs1017550, rs10189857, rs10222987, rs10253861, rs10400776, rs10765775, rs10772643, rs10792966, rs10889193, rs11074658, rs113838095, rs114590429, rs11587591, rs1188887, rs11972285, rs12062845, rs12206846, rs12214364, rs12463321, rs12617870, rs12678836, rs12962050, rs12981974, rs13017586, rs13089152, rs13188731, rs1362910, rs1375561, rs1391954, rs1445979, rs16896229, rs17801257, rs18026…
Somatic movement→Brain structures	LST	Vol_plinkmeta163	101	0.00820256	40.2397	rs10059100, rs1017550, rs10189857, rs10222987, rs10400776, rs10765775, rs10772643, rs10792966, rs10889193, rs113838095, rs114590429, rs11587591, rs1188887, rs11972285, rs12062845, rs12206846, rs12214364, rs12324720, rs12425850, rs12463321, rs12617870, rs12678836, rs12962050, rs12981974, rs13017586, rs13089152, rs13188731, rs13235840, rs1362910, rs1375561, rs1391954, rs1445979, rs17621391, rs17801…
Somatic movement→Brain structures	LST	Vol_plinkmeta164	102	0.00808564	39.2181	rs10041724, rs10059100, rs1017550, rs10189857, rs10222987, rs10253861, rs10400776, rs10765775, rs10772643, rs10792966, rs10889193, rs11074658, rs113838095, rs114590429, rs11587591, rs1188887, rs11972285, rs12062845, rs12206846, rs12214364, rs12463321, rs12617870, rs12678836, rs12962050, rs12981974, rs13017586, rs13089152, rs13107325, rs13188731, rs13235840, rs1362910, rs1375561, rs1391954, rs1762…
Somatic movement→Brain structures	LST	Vol_plinkmeta165	104	0.00830095	39.61	rs10041724, rs10059100, rs1017550, rs10189857, rs10222987, rs10253861, rs10400776, rs10765775, rs10792966, rs10889193, rs11074658, rs113838095, rs114590429, rs11587591, rs1188887, rs11972285, rs12062845, rs12206846, rs12214364, rs12324720, rs12425850, rs12463321, rs12617870, rs12678836, rs12981974, rs13017586, rs13107325, rs13188731, rs13235840, rs1362910, rs1375561, rs1391954, rs1445979, rs17621…
Somatic movement→Brain structures	LST	Vol_plinkmeta166	89	0.0069624	38.7362	rs10041724, rs1017550, rs10189857, rs10222987, rs10400776, rs10765775, rs10772643, rs10792966, rs10889193, rs11074658, rs113838095, rs114590429, rs11587591, rs1188887, rs12206846, rs12214364, rs12617870, rs12678836, rs12962050, rs12981974, rs13107325, rs13188731, rs13235840, rs1375561, rs1391954, rs1445979, rs17621391, rs17801257, rs1860337, rs1947066, rs197439, rs1999065, rs2473977, rs249960, rs…
Somatic movement→Brain structures	LST	Vol_plinkmeta167	97	0.00790213	40.259	rs10041724, rs10059100, rs1017550, rs10189857, rs10222987, rs10253861, rs10400776, rs10772643, rs10792966, rs10889193, rs11074658, rs113838095, rs114590429, rs11587591, rs1188887, rs11972285, rs12062845, rs12206846, rs12214364, rs12463321, rs12678836, rs12981974, rs13017586, rs13188731, rs13235840, rs1362910, rs1375561, rs1391954, rs1445979, rs17621391, rs17801257, rs1802669, rs1860337, rs1947066…
Somatic movement→Brain structures	LST	Vol_plinkmeta168	98	0.00794326	40.114	rs10041724, rs10059100, rs1017550, rs10189857, rs10222987, rs10253861, rs10400776, rs10765775, rs10772643, rs10792966, rs10889193, rs11074658, rs113838095, rs114590429, rs11587591, rs1188887, rs11972285, rs12062845, rs12206846, rs12214364, rs12425850, rs12463321, rs12617870, rs12678836, rs12981974, rs13089152, rs13188731, rs13235840, rs1362910, rs1375561, rs1391954, rs1445979, rs17621391, rs17801…
Somatic movement→Brain structures	LST	Vol_plinkmeta169	91	1.47759	39.6478	rs10041724, rs10059100, rs1017550, rs10189857, rs10222987, rs10253861, rs10400776, rs10765775, rs10792966, rs10889193, rs11074658, rs114590429, rs11587591, rs1188887, rs11972285, rs12062845, rs12206846, rs12214364, rs12324720, rs12425850, rs12463321, rs12617870, rs12962050, rs12981974, rs13017586, rs13089152, rs13107325, rs13188731, rs13235840, rs1362910, rs1375561, rs1391954, rs17801257, rs18603…
Somatic movement→Brain structures	LST	Vol_plinkmeta170	97	0.00780598	39.8647	rs10041724, rs10059100, rs1017550, rs10189857, rs10222987, rs10253861, rs10400776, rs10765775, rs10772643, rs10792966, rs10889193, rs11074658, rs113838095, rs114590429, rs11587591, rs1188887, rs12062845, rs12206846, rs12214364, rs12324720, rs12463321, rs12617870, rs12962050, rs12981974, rs13017586, rs13089152, rs13107325, rs13188731, rs13235840, rs1362910, rs1375561, rs1391954, rs1445979, rs17801…
Somatic movement→Brain structures	LST	Vol_plinkmeta171	105	0.00837683	39.5336	rs10041724, rs10059100, rs1017550, rs10189857, rs10222987, rs10253861, rs10400776, rs10765775, rs10772643, rs10792966, rs10889193, rs11074658, rs113838095, rs114590429, rs11587591, rs1188887, rs11972285, rs12062845, rs12206846, rs12214364, rs12324720, rs12425850, rs12463321, rs12617870, rs12962050, rs12981974, rs13017586, rs13089152, rs13188731, rs13235840, rs1362910, rs1375561, rs1391954, rs1445…
Somatic movement→Brain structures	LST	Vol_plinkmeta172	94	0.00738975	39.01	rs10041724, rs10059100, rs1017550, rs10189857, rs10222987, rs10253861, rs10400776, rs10765775, rs10772643, rs10889193, rs11074658, rs113838095, rs114590429, rs11587591, rs1188887, rs12062845, rs12206846, rs12214364, rs12324720, rs12463321, rs12617870, rs12678836, rs12962050, rs12981974, rs13188731, rs13235840, rs1362910, rs1375561, rs1391954, rs1445979, rs16896229, rs17621391, rs17801257, rs18603…
Somatic movement→Brain structures	LST	Vol_plinkmeta173	98	0.00782514	39.6092	rs10041724, rs10059100, rs10189857, rs10222987, rs10253861, rs10400776, rs10765775, rs10792966, rs10889193, rs11074658, rs113838095, rs11587591, rs1188887, rs11972285, rs12062845, rs12206846, rs12214364, rs12463321, rs12617870, rs12678836, rs12962050, rs12981974, rs13017586, rs13089152, rs13107325, rs13188731, rs13235840, rs1362910, rs1375561, rs1391954, rs1445979, rs17621391, rs17801257, rs18603…
Somatic movement→Brain structures	LST	Vol_plinkmeta174	101	0.00805111	39.5836	rs10041724, rs10059100, rs10189857, rs10222987, rs10253861, rs10400776, rs10765775, rs10772643, rs10889193, rs11074658, rs113838095, rs114590429, rs11587591, rs1188887, rs11972285, rs12062845, rs12206846, rs12214364, rs12324720, rs12425850, rs12463321, rs12617870, rs12678836, rs12962050, rs12981974, rs13017586, rs13089152, rs13107325, rs13188731, rs13235840, rs1362910, rs1375561, rs1391954, rs144…
Somatic movement→Brain structures	LST	Vol_plinkmeta175	96	0.00783567	40.4538	rs10041724, rs10059100, rs10189857, rs10222987, rs10253861, rs10400776, rs10765775, rs10772643, rs10889193, rs11074658, rs113838095, rs114590429, rs11587591, rs1188887, rs12062845, rs12206846, rs12214364, rs12324720, rs12425850, rs12463321, rs12617870, rs12962050, rs12981974, rs13017586, rs13107325, rs13188731, rs13235840, rs1362910, rs1375561, rs1391954, rs1445979, rs17621391, rs17801257, rs1802…
Somatic movement→Brain structures	LST	Vol_plinkmeta176	98	0.007834	39.6299	rs10041724, rs10059100, rs1017550, rs10189857, rs10222987, rs10253861, rs10400776, rs10765775, rs10772643, rs10792966, rs10889193, rs11074658, rs113838095, rs114590429, rs11587591, rs1188887, rs11972285, rs12062845, rs12206846, rs12214364, rs12324720, rs12425850, rs12463321, rs12617870, rs12678836, rs12962050, rs12981974, rs13017586, rs13107325, rs13188731, rs13235840, rs1362910, rs1375561, rs139…
Somatic movement→Brain structures	LST	Vol_plinkmeta177	97	0.00758009	38.7497	rs10041724, rs10059100, rs1017550, rs10189857, rs10222987, rs10253861, rs10400776, rs10765775, rs10772643, rs10792966, rs10889193, rs11074658, rs113838095, rs114590429, rs11587591, rs1188887, rs12206846, rs12214364, rs12324720, rs12463321, rs12617870, rs12678836, rs12962050, rs12981974, rs13017586, rs13089152, rs13107325, rs13188731, rs13235840, rs1362910, rs1375561, rs1391954, rs1445979, rs16896…
Somatic movement→Brain structures	LST	Vol_plinkmeta178	96	0.00779472	40.2616	rs10041724, rs10059100, rs10189857, rs10222987, rs10253861, rs10400776, rs10765775, rs10772643, rs10792966, rs10889193, rs11074658, rs113838095, rs114590429, rs11587591, rs1188887, rs11972285, rs12062845, rs12206846, rs12214364, rs12425850, rs12463321, rs12617870, rs12678836, rs12962050, rs13017586, rs13107325, rs13188731, rs13235840, rs1362910, rs1375561, rs1391954, rs1445979, rs16896229, rs1762…
Somatic movement→Brain structures	LST	Vol_plinkmeta179	102	0.008163	39.5693	rs10041724, rs10059100, rs1017550, rs10222987, rs10253861, rs10400776, rs10765775, rs10772643, rs10792966, rs10889193, rs11074658, rs113838095, rs114590429, rs11587591, rs1188887, rs11972285, rs12062845, rs12206846, rs12214364, rs12324720, rs12425850, rs12463321, rs12678836, rs12962050, rs12981974, rs13017586, rs13089152, rs13188731, rs13235840, rs1362910, rs1375561, rs1391954, rs1445979, rs16896…
Somatic movement→Brain structures	LST	Vol_plinkmeta180	104	0.00830796	39.5976	rs10041724, rs10059100, rs1017550, rs10189857, rs10222987, rs10253861, rs10400776, rs10765775, rs10772643, rs10792966, rs10889193, rs11074658, rs113838095, rs114590429, rs11587591, rs1188887, rs12062845, rs12206846, rs12214364, rs12425850, rs12463321, rs12617870, rs12678836, rs12981974, rs13017586, rs13089152, rs13107325, rs13188731, rs13235840, rs1362910, rs1375561, rs1391954, rs1445979, rs16896…
Somatic movement→Brain structures	LST	FI_plinkmeta1	95	0.00752183	39.1786	rs10059100, rs1017550, rs10189857, rs10222987, rs10400776, rs10765775, rs10772643, rs10792966, rs11074658, rs113838095, rs114590429, rs11587591, rs1188887, rs12062845, rs12206846, rs12214364, rs12425850, rs12463321, rs12617870, rs12678836, rs12962050, rs12981974, rs13017586, rs13089152, rs13188731, rs13235840, rs1362910, rs1375561, rs1391954, rs17621391, rs17801257, rs1947066, rs197439, rs1999065…
Somatic movement→Brain structures	LST	FI_plinkmeta2	103	0.00834793	40.1965	rs10041724, rs10059100, rs1017550, rs10189857, rs10222987, rs10253861, rs10400776, rs10765775, rs10772643, rs10889193, rs11074658, rs113838095, rs114590429, rs11587591, rs1188887, rs11972285, rs12062845, rs12206846, rs12214364, rs12324720, rs12463321, rs12617870, rs12678836, rs12962050, rs13017586, rs13089152, rs13107325, rs13188731, rs13235840, rs1362910, rs1375561, rs1391954, rs1445979, rs16896…
Somatic movement→Brain structures	LST	FI_plinkmeta3	103	0.00837587	40.1949	rs10041724, rs10059100, rs1017550, rs10189857, rs10222987, rs10400776, rs10765775, rs10772643, rs10792966, rs10889193, rs11074658, rs113838095, rs114590429, rs11587591, rs1188887, rs11972285, rs12206846, rs12214364, rs12425850, rs12463321, rs12617870, rs12678836, rs12962050, rs12981974, rs13017586, rs13089152, rs13107325, rs13188731, rs13235840, rs1362910, rs1375561, rs1391954, rs1445979, rs16896…
Somatic movement→Brain structures	LST	FI_plinkmeta4	89	0.00718851	39.9721	rs10059100, rs1017550, rs10189857, rs10222987, rs10400776, rs10765775, rs10792966, rs11074658, rs113838095, rs114590429, rs11587591, rs1188887, rs12062845, rs12206846, rs12214364, rs12425850, rs12463321, rs12617870, rs12678836, rs12962050, rs12981974, rs13017586, rs13089152, rs13188731, rs13235840, rs1362910, rs1375561, rs1391954, rs17621391, rs1947066, rs197439, rs1999065, rs2473977, rs249960, r…
Somatic movement→Brain structures	LST	FI_plinkmeta5	93	0.00752437	40.073	rs10059100, rs1017550, rs10222987, rs10253861, rs10400776, rs10765775, rs10772643, rs10792966, rs10889193, rs11074658, rs113838095, rs114590429, rs11587591, rs1188887, rs12062845, rs12206846, rs12214364, rs12425850, rs12463321, rs12617870, rs12678836, rs12962050, rs13017586, rs13089152, rs13188731, rs13235840, rs1362910, rs1375561, rs1391954, rs1445979, rs17621391, rs17801257, rs1802669, rs194706…
Somatic movement→Brain structures	LST	FI_plinkmeta6	95	0.00763158	39.7297	rs10059100, rs1017550, rs10222987, rs10253861, rs10400776, rs10765775, rs10772643, rs10792966, rs10889193, rs11074658, rs113838095, rs114590429, rs11587591, rs1188887, rs11972285, rs12062845, rs12206846, rs12214364, rs12425850, rs12463321, rs12617870, rs12962050, rs13017586, rs13089152, rs13188731, rs13235840, rs1362910, rs1375561, rs1391954, rs1445979, rs17801257, rs1802669, rs1947066, rs197439,…
Somatic movement→Brain structures	LST	FI_plinkmeta7	105	0.0085221	40.1817	rs10041724, rs10059100, rs1017550, rs10189857, rs10253861, rs10400776, rs10765775, rs10772643, rs10792966, rs10889193, rs11074658, rs113838095, rs114590429, rs11587591, rs1188887, rs11972285, rs12062845, rs12206846, rs12214364, rs12324720, rs12425850, rs12463321, rs12617870, rs12678836, rs12981974, rs13017586, rs13089152, rs13188731, rs13235840, rs1362910, rs1375561, rs1391954, rs1445979, rs17621…
Somatic movement→Brain structures	LST	FI_plinkmeta8	101	0.00807101	39.6977	rs10041724, rs10059100, rs1017550, rs10222987, rs10253861, rs10400776, rs10765775, rs10772643, rs10792966, rs10889193, rs11074658, rs113838095, rs114590429, rs11587591, rs1188887, rs11972285, rs12062845, rs12206846, rs12214364, rs12324720, rs12425850, rs12617870, rs12678836, rs12981974, rs13017586, rs13089152, rs13188731, rs13235840, rs1362910, rs1375561, rs1445979, rs16896229, rs17621391, rs1780…
Somatic movement→Brain structures	LST	FI_plinkmeta9	100	0.00804	39.9289	rs10041724, rs1017550, rs10189857, rs10222987, rs10253861, rs10400776, rs10772643, rs10792966, rs10889193, rs11074658, rs113838095, rs114590429, rs11587591, rs1188887, rs11972285, rs12062845, rs12206846, rs12214364, rs12324720, rs12425850, rs12463321, rs12617870, rs12678836, rs12962050, rs12981974, rs13017586, rs13089152, rs13188731, rs13235840, rs1362910, rs1375561, rs1391954, rs1445979, rs16896…
Somatic movement→Brain structures	LST	FI_plinkmeta10	102	0.00814928	39.5877	rs10041724, rs10059100, rs1017550, rs10189857, rs10222987, rs10253861, rs10400776, rs10765775, rs10772643, rs10792966, rs11074658, rs113838095, rs114590429, rs11587591, rs1188887, rs11972285, rs12062845, rs12206846, rs12214364, rs12324720, rs12425850, rs12463321, rs12617870, rs12678836, rs12962050, rs12981974, rs13017586, rs13089152, rs13188731, rs13235840, rs1362910, rs1391954, rs16896229, rs176…
Somatic movement→Brain structures	LST	FI_plinkmeta11	106	0.00859937	40.2352	rs10059100, rs1017550, rs10189857, rs10222987, rs10253861, rs10400776, rs10765775, rs10772643, rs10792966, rs10889193, rs11074658, rs113838095, rs114590429, rs11587591, rs1188887, rs11972285, rs12062845, rs12206846, rs12214364, rs12324720, rs12425850, rs12463321, rs12617870, rs12678836, rs12962050, rs12981974, rs13017586, rs13089152, rs13107325, rs13188731, rs1362910, rs1375561, rs1391954, rs1445…
Somatic movement→Brain structures	LST	FI_plinkmeta12	107	0.00852477	39.5329	rs10041724, rs10059100, rs1017550, rs10189857, rs10222987, rs10253861, rs10400776, rs10765775, rs10772643, rs10792966, rs10889193, rs11074658, rs113838095, rs11587591, rs1188887, rs11972285, rs12062845, rs12206846, rs12214364, rs12324720, rs12425850, rs12463321, rs12617870, rs12678836, rs12962050, rs12981974, rs13017586, rs13089152, rs13107325, rs13188731, rs13235840, rs1362910, rs1375561, rs1391…
Somatic movement→Brain structures	LST	FI_plinkmeta13	94	0.00750388	39.566	rs1446951, rs2265951, rs79248502, rs8450, rs9482120, rs995638rs1446951, rs2265951, rs4596363, rs79248502, rs8450, rs9482120, rs995638rs1446951, rs2265951, rs4596363, rs79248502, rs8450, rs9482120, rs995638rs1446951, rs2265951, rs4596363, rs79248502, rs8450, rs9482120, rs995638rs1446951, rs2265951, rs4518438, rs4596363, rs79248502, rs8450, rs9482120, rs995638rs1446951, rs2265951, rs4518438, rs4596…
Somatic movement→Brain structures	LST	FI_plinkmeta14	93	0.00732052	39.0419	rs10059100, rs1017550, rs10189857, rs10222987, rs10253861, rs10400776, rs10772643, rs10792966, rs10889193, rs11074658, rs113838095, rs114590429, rs11587591, rs12062845, rs12206846, rs12214364, rs12324720, rs12425850, rs12463321, rs12617870, rs12678836, rs12962050, rs12981974, rs13017586, rs13089152, rs13107325, rs13188731, rs13235840, rs1362910, rs1391954, rs1445979, rs17621391, rs17801257, rs186…
Somatic movement→Brain structures	LST	FI_plinkmeta15	99	0.00801423	40.0247	rs10041724, rs10059100, rs1017550, rs10222987, rs10253861, rs10400776, rs10765775, rs10772643, rs10792966, rs10889193, rs11074658, rs113838095, rs114590429, rs11587591, rs1188887, rs12062845, rs12206846, rs12214364, rs12324720, rs12463321, rs12617870, rs12678836, rs12962050, rs12981974, rs13017586, rs13089152, rs13188731, rs13235840, rs1362910, rs1375561, rs1391954, rs16896229, rs17621391, rs1780…
Somatic movement→Brain structures	LST	FI_plinkmeta16	98	0.00776851	39.2491	rs10041724, rs10059100, rs1017550, rs10189857, rs10222987, rs10253861, rs10400776, rs10765775, rs10792966, rs10889193, rs11074658, rs113838095, rs114590429, rs11587591, rs1188887, rs11972285, rs12206846, rs12214364, rs12324720, rs12425850, rs12463321, rs12617870, rs12678836, rs12962050, rs12981974, rs13017586, rs13089152, rs13107325, rs13188731, rs1362910, rs1375561, rs1391954, rs16896229, rs1762…
Somatic movement→Brain structures	LST	FI_plinkmeta17	104	0.0084392	40.1391	rs10041724, rs10059100, rs10189857, rs10222987, rs10400776, rs10765775, rs10772643, rs10792966, rs10889193, rs11074658, rs113838095, rs114590429, rs11587591, rs1188887, rs11972285, rs12062845, rs12206846, rs12214364, rs12324720, rs12425850, rs12463321, rs12617870, rs12678836, rs12962050, rs12981974, rs13017586, rs13089152, rs13188731, rs13235840, rs1362910, rs1375561, rs1391954, rs1445979, rs1689…
Somatic movement→Brain structures	LST	FI_plinkmeta18	102	0.00824781	40.1522	rs10041724, rs10059100, rs1017550, rs10189857, rs10222987, rs10253861, rs10400776, rs10765775, rs10772643, rs10792966, rs10889193, rs11074658, rs113838095, rs114590429, rs11587591, rs1188887, rs11972285, rs12062845, rs12206846, rs12214364, rs12324720, rs12425850, rs12463321, rs12617870, rs12678836, rs12962050, rs12981974, rs13017586, rs13089152, rs13107325, rs13188731, rs13235840, rs1362910, rs13…
Somatic movement→Brain structures	LST	FI_plinkmeta19	101	0.0083353	40.7358	rs10041724, rs10059100, rs1017550, rs10189857, rs10222987, rs10400776, rs10765775, rs10772643, rs10792966, rs10889193, rs11074658, rs113838095, rs114590429, rs11587591, rs1188887, rs11972285, rs12062845, rs12206846, rs12324720, rs12425850, rs12463321, rs12617870, rs12678836, rs12962050, rs12981974, rs13017586, rs13089152, rs13188731, rs13235840, rs1362910, rs1375561, rs1391954, rs17621391, rs1802…
Somatic movement→Brain structures	LST	FI_plinkmeta20	101	0.00814189	39.9818	rs10041724, rs1017550, rs10222987, rs10253861, rs10400776, rs10765775, rs10772643, rs10792966, rs10889193, rs11074658, rs113838095, rs114590429, rs1188887, rs11972285, rs12062845, rs12206846, rs12214364, rs12324720, rs12425850, rs12463321, rs12617870, rs12678836, rs12962050, rs12981974, rs13017586, rs13089152, rs13107325, rs13188731, rs13235840, rs1362910, rs1375561, rs1391954, rs16896229, rs1762…
Somatic movement→Brain structures	LST	FI_plinkmeta21	106	0.00861403	40.2944	rs10041724, rs1017550, rs10189857, rs10222987, rs10253861, rs10400776, rs10765775, rs10772643, rs10792966, rs10889193, rs11074658, rs113838095, rs114590429, rs11587591, rs1188887, rs11972285, rs12062845, rs12206846, rs12214364, rs12324720, rs12425850, rs12463321, rs12617870, rs12678836, rs12962050, rs12981974, rs13017586, rs13089152, rs13107325, rs13188731, rs13235840, rs1362910, rs1375561, rs139…
Somatic movement→Brain structures	LST	FI_plinkmeta22	106	0.00861833	40.2779	rs10041724, rs10059100, rs1017550, rs10189857, rs10222987, rs10253861, rs10400776, rs10765775, rs10772643, rs10792966, rs10889193, rs11074658, rs113838095, rs114590429, rs11587591, rs1188887, rs11972285, rs12062845, rs12206846, rs12214364, rs12324720, rs12425850, rs12463321, rs12617870, rs12678836, rs12981974, rs13017586, rs13089152, rs13107325, rs13188731, rs13235840, rs1362910, rs1375561, rs139…
Somatic movement→Brain structures	LST	FI_plinkmeta23	103	0.00834367	40.2857	rs10041724, rs10059100, rs1017550, rs10189857, rs10222987, rs10253861, rs10400776, rs10765775, rs10772643, rs10792966, rs10889193, rs11074658, rs113838095, rs114590429, rs11587591, rs1188887, rs11972285, rs12062845, rs12206846, rs12214364, rs12324720, rs12463321, rs12617870, rs12678836, rs12962050, rs12981974, rs13017586, rs13089152, rs13107325, rs13188731, rs13235840, rs1362910, rs1375561, rs139…
Somatic movement→Brain structures	LST	FI_plinkmeta24	99	0.00791953	39.6417	rs10041724, rs10059100, rs1017550, rs10189857, rs10222987, rs10253861, rs10765775, rs10792966, rs11074658, rs113838095, rs114590429, rs11587591, rs1188887, rs11972285, rs12062845, rs12206846, rs12214364, rs12324720, rs12425850, rs12463321, rs12617870, rs12678836, rs12962050, rs12981974, rs13017586, rs13089152, rs13188731, rs13235840, rs1362910, rs1375561, rs1391954, rs16896229, rs17621391, rs1780…
Somatic movement→Brain structures	LST	FI_plinkmeta25	104	0.00842093	40.1024	rs10041724, rs10059100, rs1017550, rs10189857, rs10222987, rs10253861, rs10400776, rs10765775, rs10772643, rs10792966, rs10889193, rs11074658, rs113838095, rs114590429, rs11587591, rs1188887, rs11972285, rs12062845, rs12206846, rs12214364, rs12425850, rs12463321, rs12617870, rs12962050, rs12981974, rs13017586, rs13089152, rs13107325, rs13188731, rs13235840, rs1362910, rs1375561, rs1391954, rs1445…
Somatic movement→Brain structures	LST	FI_plinkmeta26	100	0.0082533	39.6908	rs10041724, rs10059100, rs1017550, rs10222987, rs10253861, rs10400776, rs10765775, rs10772643, rs10792966, rs10889193, rs11074658, rs113838095, rs114590429, rs11587591, rs1188887, rs11972285, rs12062845, rs12206846, rs12324720, rs12425850, rs12463321, rs12617870, rs12678836, rs12962050, rs12981974, rs13089152, rs13107325, rs13188731, rs13235840, rs1362910, rs1375561, rs1391954, rs1445979, rs16896…
Somatic movement→Brain structures	LST	FI_plinkmeta27	100	0.0079505	39.2899	rs10041724, rs10059100, rs1017550, rs10222987, rs10253861, rs10400776, rs10765775, rs10772643, rs10792966, rs10889193, rs11074658, rs113838095, rs114590429, rs11587591, rs1188887, rs11972285, rs12062845, rs12206846, rs12214364, rs12324720, rs12425850, rs12463321, rs12617870, rs12962050, rs12981974, rs13017586, rs13089152, rs13107325, rs13188731, rs13235840, rs1362910, rs1375561, rs1391954, rs1445…
Somatic movement→Brain structures	LST	FI_plinkmeta28	104	0.0083679	39.757	rs10041724, rs10059100, rs1017550, rs10222987, rs10253861, rs10400776, rs10765775, rs10772643, rs10792966, rs10889193, rs11074658, rs113838095, rs114590429, rs11587591, rs1188887, rs11972285, rs12206846, rs12214364, rs12324720, rs12425850, rs12463321, rs12617870, rs12678836, rs12962050, rs12981974, rs13017586, rs13089152, rs13107325, rs13188731, rs13235840, rs1362910, rs1375561, rs1391954, rs1445…
Somatic movement→Brain structures	LST	FI_plinkmeta29	101	0.0081192	39.8266	rs10041724, rs10059100, rs1017550, rs10189857, rs10222987, rs10253861, rs10400776, rs10765775, rs10772643, rs10792966, rs10889193, rs11074658, rs113838095, rs114590429, rs11587591, rs1188887, rs12062845, rs12206846, rs12214364, rs12324720, rs12425850, rs12463321, rs12617870, rs12678836, rs12962050, rs12981974, rs13017586, rs13089152, rs13107325, rs13188731, rs13235840, rs1362910, rs1375561, rs139…
Somatic movement→Brain structures	LST	FI_plinkmeta30	99	0.00780855	39.004	rs10041724,rs10059100,rs1017550,rs10222987,rs10253861,rs10400776,rs10772643,rs10792966,rs10889193,rs11074658,rs113838095,rs114590429,rs11587591,rs1188887,rs11972285,rs12062845,rs12206846,rs12214364,rs12324720,rs12617870,rs12678836,rs12962050,rs12981974,rs13017586,rs13089152,rs13107325,rs13188731,rs13235840,rs1362910,rs1375561,rs1391954,rs16896229,rs17621391,rs17801257,rs1860337,rs1947066,rs197439…
Somatic movement→Brain structures	LST	FI_plinkmeta31	99	0.00788686	39.5646	rs10041724, rs10059100, rs10189857, rs10222987, rs10400776, rs10765775, rs10772643, rs10889193, rs11074658, rs113838095, rs114590429, rs11587591, rs11972285, rs12062845, rs12206846, rs12214364, rs12324720, rs12425850, rs12463321, rs12617870, rs12678836, rs12962050, rs12981974, rs13017586, rs13089152, rs13235840, rs1362910, rs1375561, rs1391954, rs1445979, rs16896229, rs17621391, rs17801257, rs186…
Somatic movement→Brain structures	LST	FI_plinkmeta32	98	0.00796642	40.2206	rs10041724, rs10059100, rs1017550, rs10222987, rs10253861, rs10400776, rs10772643, rs10792966, rs10889193, rs11074658, rs113838095, rs114590429, rs11587591, rs1188887, rs12206846, rs12214364, rs12324720, rs12425850, rs12463321, rs12617870, rs12678836, rs12962050, rs12981974, rs13017586, rs13089152, rs13107325, rs13188731, rs13235840, rs1362910, rs1375561, rs1391954, rs16896229, rs17621391, rs1780…
Somatic movement→Brain structures	LST	FI_plinkmeta33	99	0.00802638	40.2028	rs10041724, rs10059100, rs1017550, rs10189857, rs10222987, rs10253861, rs10400776, rs10765775, rs10772643, rs10792966, rs10889193, rs11074658, rs113838095, rs114590429, rs11587591, rs1188887, rs12062845, rs12206846, rs12214364, rs12324720, rs12425850, rs12463321, rs12617870, rs12678836, rs12962050, rs12981974, rs13017586, rs13089152, rs13107325, rs13188731, rs13235840, rs1362910, rs1375561, rs139…
Somatic movement→Brain structures	LST	FI_plinkmeta34	98	0.00786166	39.7948	rs10041724, rs10059100, rs1017550, rs10189857, rs10222987, rs10253861, rs10400776, rs10765775, rs10772643, rs10792966, rs10889193, rs11074658, rs113838095, rs114590429, rs11587591, rs1188887, rs11972285, rs12206846, rs12214364, rs12324720, rs12617870, rs12678836, rs12962050, rs12981974, rs13017586, rs13188731, rs13235840, rs1362910, rs1375561, rs1391954, rs1445979, rs17621391, rs17801257, rs18026…
Somatic movement→Brain structures	LST	FI_plinkmeta35	100	0.00817427	40.5098	rs10041724, rs10059100, rs1017550, rs10189857, rs10222987, rs10253861, rs10400776, rs10772643, rs10889193, rs11074658, rs113838095, rs114590429, rs11587591, rs1188887, rs11972285, rs12062845, rs12206846, rs12214364, rs12324720, rs12425850, rs12463321, rs12617870, rs12678836, rs12962050, rs12981974, rs13017586, rs13089152, rs13188731, rs13235840, rs1362910, rs1375561, rs1391954, rs1445979, rs16896…
Somatic movement→Brain structures	LST	FI_plinkmeta36	103	0.00821915	39.5251	rs10041724, rs10059100, rs1017550, rs10189857, rs10222987, rs10253861, rs10400776, rs10765775, rs10772643, rs10792966, rs10889193, rs11074658, rs113838095, rs114590429, rs11587591, rs1188887, rs11972285, rs12062845, rs12206846, rs12214364, rs12324720, rs12425850, rs12463321, rs12617870, rs12678836, rs12962050, rs12981974, rs13017586, rs13089152, rs13188731, rs13235840, rs1362910, rs1391954, rs144…
Somatic movement→Brain structures	LST	FI_plinkmeta37	103	0.00844757	40.3129	rs10041724, rs10059100, rs1017550, rs10189857, rs10222987, rs10400776, rs10765775, rs10772643, rs10792966, rs10889193, rs11074658, rs113838095, rs114590429, rs11587591, rs1188887, rs11972285, rs12062845, rs12206846, rs12214364, rs12324720, rs12425850, rs12617870, rs12678836, rs12962050, rs12981974, rs13017586, rs13089152, rs13107325, rs13188731, rs13235840, rs1362910, rs1375561, rs1391954, rs1689…
Somatic movement→Brain structures	LST	FI_plinkmeta38	106	0.00860559	40.2112	rs10041724, rs10059100, rs1017550, rs10189857, rs10222987, rs10253861, rs10400776, rs10772643, rs10792966, rs10889193, rs11074658, rs113838095, rs114590429, rs11587591, rs1188887, rs11972285, rs12062845, rs12206846, rs12214364, rs12425850, rs12463321, rs12617870, rs12678836, rs12962050, rs12981974, rs13017586, rs13089152, rs13107325, rs13188731, rs13235840, rs1362910, rs1375561, rs1391954, rs1445…
Somatic movement→Brain structures	LST	FI_plinkmeta39	102	0.00815173	39.6707	rs10041724, rs10059100, rs1017550, rs10189857, rs10222987, rs10253861, rs10400776, rs10765775, rs10772643, rs10792966, rs10889193, rs11074658, rs114590429, rs11587591, rs1188887, rs11972285, rs12062845, rs12206846, rs12324720, rs12425850, rs12617870, rs12678836, rs12962050, rs12981974, rs13017586, rs13089152, rs13107325, rs13188731, rs13235840, rs1362910, rs1375561, rs1391954, rs1445979, rs168962…
Somatic movement→Brain structures	LST	FI_plinkmeta40	100	0.00797079	39.4584	rs10041724, rs10059100, rs1017550, rs10222987, rs10400776, rs10765775, rs10772643, rs10792966, rs10889193, rs11074658, rs113838095, rs114590429, rs11587591, rs1188887, rs11972285, rs12062845, rs12206846, rs12214364, rs12324720, rs12463321, rs12617870, rs12678836, rs12962050, rs12981974, rs13017586, rs13089152, rs13107325, rs13188731, rs13235840, rs1362910, rs1445979, rs16896229, rs17621391, rs178…
Somatic movement→Brain structures	LST	FI_plinkmeta41	100	0.00821722	40.5747	rs10059100, rs1017550, rs10189857, rs10253861, rs10400776, rs10765775, rs10772643, rs10792966, rs10889193, rs11074658, rs113838095, rs114590429, rs11587591, rs1188887, rs11972285, rs12062845, rs12206846, rs12214364, rs12324720, rs12425850, rs12463321, rs12678836, rs12962050, rs12981974, rs13017586, rs13089152, rs13107325, rs13188731, rs13235840, rs1362910, rs1375561, rs1391954, rs1445979, rs17621…
Somatic movement→Brain structures	LST	FI_plinkmeta42	102	0.00813901	39.6146	rs10041724, rs10059100, rs1017550, rs10222987, rs10253861, rs10400776, rs10772643, rs10792966, rs10889193, rs11074658, rs113838095, rs114590429, rs11587591, rs1188887, rs12062845, rs12206846, rs12214364, rs12324720, rs12425850, rs12463321, rs12617870, rs12678836, rs12962050, rs12981974, rs13017586, rs13089152, rs13107325, rs13188731, rs13235840, rs1362910, rs1375561, rs1391954, rs1445979, rs16896…
Somatic movement→Brain structures	LST	FI_plinkmeta43	105	0.00834215	39.3234	rs10041724, rs10059100, rs1017550, rs10222987, rs10253861, rs10400776, rs10765775, rs10772643, rs10792966, rs10889193, rs11074658, rs113838095, rs114590429, rs1188887, rs11972285, rs12062845, rs12206846, rs12214364, rs12324720, rs12425850, rs12617870, rs12962050, rs12981974, rs13017586, rs13089152, rs13107325, rs13188731, rs13235840, rs1362910, rs1375561, rs1391954, rs1445979, rs16896229, rs17621…
Somatic movement→Brain structures	LST	FI_plinkmeta44	103	0.00835544	40.1011	rs10041724, rs10059100, rs1017550, rs10222987, rs10253861, rs10400776, rs10765775, rs10772643, rs10792966, rs10889193, rs11074658, rs113838095, rs114590429, rs11587591, rs1188887, rs11972285, rs12062845, rs12206846, rs12214364, rs12324720, rs12425850, rs12463321, rs12617870, rs12678836, rs12981974, rs13017586, rs13089152, rs13107325, rs13188731, rs13235840, rs1362910, rs1375561, rs1391954, rs1445…
Somatic movement→Brain structures	LST	FI_plinkmeta45	100	0.00798609	39.5798	rs10041724, rs10059100, rs1017550, rs10189857, rs10222987, rs10253861, rs10400776, rs10765775, rs10772643, rs10792966, rs10889193, rs11074658, rs113838095, rs114590429, rs11587591, rs1188887, rs12062845, rs12206846, rs12214364, rs12324720, rs12425850, rs12463321, rs12617870, rs12962050, rs12981974, rs13017586, rs13107325, rs13188731, rs13235840, rs1362910, rs1375561, rs1391954, rs1445979, rs16896…
Somatic movement→Brain structures	LST	FI_plinkmeta46	107	0.00850019	39.4193	rs10041724, rs10059100, rs1017550, rs10222987, rs10253861, rs10400776, rs10765775, rs10772643, rs10792966, rs10889193, rs11074658, rs113838095, rs114590429, rs11587591, rs1188887, rs11972285, rs12062845, rs12206846, rs12214364, rs12324720, rs12425850, rs12463321, rs12617870, rs12678836, rs12962050, rs12981974, rs13017586, rs13089152, rs13107325, rs13188731, rs13235840, rs1362910, rs1375561, rs139…
Somatic movement→Brain structures	LST	FI_plinkmeta47	103	0.00823659	39.6145	rs10041724, rs10059100, rs1017550, rs10189857, rs10222987, rs10253861, rs10400776, rs10765775, rs10772643, rs10792966, rs10889193, rs11074658, rs113838095, rs11587591, rs1188887, rs11972285, rs12062845, rs12206846, rs12214364, rs12324720, rs12425850, rs12463321, rs12617870, rs12678836, rs12962050, rs12981974, rs13017586, rs13089152, rs13107325, rs13188731, rs13235840, rs1362910, rs1375561, rs1391…
Somatic movement→Brain structures	LST	FI_plinkmeta48	101	0.00808626	39.774	rs10041724, rs10059100, rs1017550, rs10189857, rs10222987, rs10253861, rs10400776, rs10765775, rs10772643, rs10792966, rs10889193, rs11074658, rs113838095, rs11587591, rs1188887, rs12062845, rs12206846, rs12214364, rs12425850, rs12463321, rs12617870, rs12678836, rs12962050, rs12981974, rs13017586, rs13089152, rs13188731, rs1362910, rs1375561, rs1391954, rs1445979, rs16896229, rs17621391, rs178012…
Somatic movement→Brain structures	LST	FI_plinkmeta49	96	0.00767446	39.5656	rs10059100, rs1017550, rs10222987, rs10253861, rs10400776, rs10765775, rs10772643, rs10792966, rs11074658, rs113838095, rs114590429, rs11587591, rs1188887, rs11972285, rs12062845, rs12206846, rs12214364, rs12463321, rs12617870, rs12678836, rs12962050, rs12981974, rs13017586, rs13089152, rs13107325, rs13188731, rs13235840, rs1362910, rs1375561, rs1391954, rs1445979, rs16896229, rs17621391, rs17801…
Somatic movement→Brain structures	LST	FI_plinkmeta50	101	0.00804157	39.4242	rs10041724, rs10059100, rs1017550, rs10189857, rs10222987, rs10253861, rs10400776, rs10765775, rs10772643, rs10792966, rs10889193, rs11074658, rs113838095, rs114590429, rs11587591, rs1188887, rs11972285, rs12206846, rs12214364, rs12324720, rs12425850, rs12463321, rs12617870, rs12678836, rs12962050, rs12981974, rs13017586, rs13089152, rs13107325, rs13188731, rs13235840, rs1362910, rs1375561, rs139…
Somatic movement→Brain structures	LST	FI_plinkmeta51	96	0.00753995	38.9616	rs10041724, rs10059100, rs1017550, rs10189857, rs10222987, rs10253861, rs10400776, rs10765775, rs10772643, rs10792966, rs10889193, rs11074658, rs113838095, rs114590429, rs11587591, rs1188887, rs12062845, rs12206846, rs12214364, rs12463321, rs12617870, rs12678836, rs12962050, rs12981974, rs13017586, rs13107325, rs13188731, rs13235840, rs1362910, rs1375561, rs1391954, rs1445979, rs16896229, rs17621…
Somatic movement→Brain structures	LST	FI_plinkmeta52	93	0.00748479	40.0001	rs10041724, rs1017550, rs10189857, rs10222987, rs10253861, rs10400776, rs10765775, rs10772643, rs10889193, rs11074658, rs113838095, rs114590429, rs11587591, rs1188887, rs12062845, rs12206846, rs12214364, rs12425850, rs12463321, rs12617870, rs12678836, rs12962050, rs12981974, rs13017586, rs13107325, rs13188731, rs13235840, rs1362910, rs1375561, rs1391954, rs1445979, rs16896229, rs17801257, rs18603…
Somatic movement→Brain structures	LST	FI_plinkmeta53	91	0.00729321	39.5797	rs10041724, rs10059100, rs1017550, rs10189857, rs10222987, rs10253861, rs10400776, rs10765775, rs10792966, rs11074658, rs113838095, rs114590429, rs11587591, rs11972285, rs12062845, rs12206846, rs12214364, rs12425850, rs12463321, rs12617870, rs12678836, rs12981974, rs13017586, rs13089152, rs13188731, rs1362910, rs1375561, rs1391954, rs1445979, rs16896229, rs17621391, rs17801257, rs1802669, rs18603…
Somatic movement→Brain structures	LST	FI_plinkmeta54	100	0.00809441	40.1876	rs10041724, rs10059100, rs1017550, rs10189857, rs10222987, rs10253861, rs10400776, rs10765775, rs10772643, rs10792966, rs10889193, rs11074658, rs113838095, rs114590429, rs11587591, rs1188887, rs12062845, rs12206846, rs12214364, rs12324720, rs12463321, rs12617870, rs12678836, rs12962050, rs13017586, rs13089152, rs13107325, rs13188731, rs13235840, rs1362910, rs1375561, rs1391954, rs16896229, rs1762…
Somatic movement→Brain structures	LST	FI_plinkmeta55	107	0.00868086	40.2645	rs10041724, rs10059100, rs1017550, rs10189857, rs10222987, rs10253861, rs10400776, rs10765775, rs10772643, rs10792966, rs10889193, rs11074658, rs113838095, rs114590429, rs11587591, rs1188887, rs11972285, rs12062845, rs12206846, rs12214364, rs12324720, rs12425850, rs12617870, rs12678836, rs12962050, rs12981974, rs13017586, rs13089152, rs13107325, rs13188731, rs13235840, rs1362910, rs1375561, rs139…
Somatic movement→Brain structures	LST	FI_plinkmeta56	100	0.00798364	39.6127	rs10059100, rs1017550, rs10189857, rs10222987, rs10253861, rs10400776, rs10765775, rs10772643, rs10792966, rs11074658, rs113838095, rs114590429, rs11587591, rs1188887, rs12062845, rs12206846, rs12214364, rs12425850, rs12463321, rs12617870, rs12678836, rs12962050, rs12981974, rs13017586, rs13089152, rs13107325, rs13188731, rs13235840, rs1362910, rs1375561, rs1391954, rs1445979, rs16896229, rs17621…
Somatic movement→Brain structures	LST	FI_plinkmeta57	97	0.00775903	39.5092	rs10041724, rs10059100, rs1017550, rs10222987, rs10253861, rs10400776, rs10765775, rs10772643, rs10792966, rs10889193, rs113838095, rs114590429, rs11587591, rs1188887, rs12062845, rs12206846, rs12214364, rs12324720, rs12617870, rs12678836, rs12981974, rs13017586, rs13089152, rs13188731, rs13235840, rs1362910, rs1375561, rs1391954, rs1445979, rs16896229, rs17621391, rs17801257, rs1802669, rs186033…
Somatic movement→Brain structures	LST	FI_plinkmeta58	102	0.008119	39.4611	rs10041724, rs10059100, rs1017550, rs10189857, rs10222987, rs10253861, rs10400776, rs10765775, rs10772643, rs10792966, rs10889193, rs11074658, rs113838095, rs114590429, rs11587591, rs1188887, rs12062845, rs12206846, rs12214364, rs12324720, rs12425850, rs12463321, rs12617870, rs12678836, rs12962050, rs12981974, rs13017586, rs13089152, rs13107325, rs13188731, rs13235840, rs1362910, rs1375561, rs139…
Somatic movement→Brain structures	LST	FI_plinkmeta59	109	0.00881381	40.1439	rs10041724,rs10059100,rs1017550,rs10189857,rs10222987,rs10253861,rs10400776,rs10765775,rs10772643,rs10792966,rs10889193,rs11074658,rs113838095,rs114590429,rs11587591,rs1188887,rs11972285,rs12062845,rs12206846,rs12214364,rs12324720,rs12425850,rs12463321,rs12617870,rs12678836,rs12962050,rs12981974,rs13017586,rs13089152,rs13107325,rs13188731,rs13235840,rs1362910,rs1375561,rs1391954,rs1445979,rs16896…
[truncated: 6,277 more rows]

## Sheet: Supplementary Table 6
Supplementary Table 6. Statistical power of SNPs for significant MR results.
Note: P value < 0.05 after Bonferroni correction was considered significant.
Pathway	Exposure	Outcome	SNPs	Variance explained	80% Power	80% Power	80% Power	80% Power	SNP_list
[truncated: 35 more rows]

## Sheet: Supplementary Table 7
Supplementary Table 7. Pleiotropy analyses for the significant results of MR analysis.
[truncated: 36 more rows]

[truncated: 6 more sheets: Supplementary Table 8, Supplementary Table 9, Supplementary Table 10, Supplementary Table 11, Supplementary Table 12, Supplementary Table 13]
